# Supplementary material for: Analysis of Expressed Sequence Tags of the Cyclically Parthenogenetic Rotifer Brachionus plicatilis
Source: PLoS One. 2007 Aug 1;2(8):e671. doi: 10.1371/journal.pone.0000671 (PMC1925144; doi:10.1371/journal.pone.0000671)
Supplement: Table S1 — is a tab deliminated ASCII text file containing Accession, # of ESTs, length, best BLAST hit information, predicted function, and predicted functional class for each contig. (0.10 MB TXT) [file pone.0000671.s001.txt]

Contig	Accession	ESTs	scaffold (0=closed)	Contig length	Best hit with E < 10 cutoff	Description	PctIdent	Evalue	Score	predicted function	predicted functional class	predicted functional class
BpA0025	BJ979509	2	0	847	gb|AAH18282.1|	Dnajb11 protein [Mus musculus]	62.8	1.00E-76	266	Dnajb11 protein	Cell / organism defense and homeostasis	
BpA0041	BJ979525	1		835	gb|AAR99908.1|	catalase [Litopenaeus vannamei]	80.08	1.00E-124	447	catalase	Cell / organism defense and homeostasis	
BpA0100	BJ979578	3	53	999	gb|AAI21565.1|	Serpinb8 protein [Xenopus tropicalis] gb|AAH80439.1| Serpinb8 protein [Xenopus tropicalis] ref|NP_001007932.1| serpinb8 protein [Xenopus tropicalis]	38.06	3.00E-48	195	"serine (or cysteine) proteinase inhibitor, clade B (ovalbumin), member 6 "	Cell / organism defense and homeostasis	
BpA0128	BJ979605	4		527	ref|XP_392227.1|	PREDICTED: similar to Roc1a CG16982-PA [Apis mellifera]	100	7.00E-53	208	hyperosmotic protein 21 	Cell / organism defense and homeostasis	
BpA0137	BJ979614	5		790	gb|AAO72713.1|	catalase [Melopsittacus undulatus]	68.69	4.00E-77	290	catalase	Cell / organism defense and homeostasis	
BpA0146	BJ979623	3	0	1315	ref|XP_392189.3|	PREDICTED: similar to Thd1 CG1981-PA [Apis mellifera]	34.21	2.00E-20	103	G/T mismatch-specific thymine DNA glycosylase 	Cell / organism defense and homeostasis	
BpA0159	BJ979634	4	48	623	ref|XP_780193.1|	"PREDICTED: similar to proliferation-associated 2G4, 38kDa isoform 1 [Strongylocentrotus purpuratus]"	67.91	2.00E-48	194	proliferation-associated protein 1 	Cell / organism defense and homeostasis	
BpA0189	BJ979664	7		916	gb|AAI08088.1|	Sequestosome 1 [Bos taurus] ref|NP_788814.1| sequestosome 1 [Bos taurus]	30.36	2.00E-23	112	oxidative stress protein 	Cell / organism defense and homeostasis	
BpA0210	BJ979685	6	0	826	ref|XP_421914.1|	"PREDICTED: similar to 60 kDa heat shock protein, mitochondrial precursor (Hsp60) (60 kDa chaperonin) (CPN60) (Heat shock protein 60) (HSP-60) (Mitochondrial matrix protein P1) (P60 lymphocyte protein) (HuCHA60) [Gallus gallus]"	68.29	3.00E-73	277	60 kDa heat shock protein	Cell / organism defense and homeostasis	
BpA0278	BJ979747	17	0	670	gb|AAY57577.1|	manganese superoxide dismutase [Phytophthora nicotianae]	66	3.00E-72	274	manganese superoxide dismutase	Cell / organism defense and homeostasis	
BpA0285	BJ979754	30	0	646	ref|XP_967406.1|	"PREDICTED: similar to CG8938-PA, isoform A [Tribolium castaneum]"	42.79	5.00E-30	133	glutathione S-transferase 	Cell / organism defense and homeostasis	
BpA0364	BJ979833	1		871	dbj|BAD10989.1|	heat shock transcription factor 1 isoform b [Oncorhynchus mykiss]	46.34	1.00E-52	209	heat shock transcription factor 1 isoform b	Cell / organism defense and homeostasis	
BpA0374	BJ979843	1		793	gb|EAT46477.1|	oxidase/peroxidase [Aedes aegypti]	30.88	2.00E-34	148	oxidase/peroxidase	Cell / organism defense and homeostasis	
BpA0381	BJ979850	1		872	gb|AAH56837.1|	Zgc:63840 [Danio rerio] ref|NP_956920.1| hypothetical protein LOC393599 [Danio rerio]	51.7	1.00E-68	262	Damage-specific DNA binding protein 1	Cell / organism defense and homeostasis	
BpA0416	BJ979885	1		623	gb|EAQ93074.1|	conserved hypothetical protein [Chaetomium globosum CBS 148.51]	57.02	1.00E-39	132	Hsc70/Hsp90-organizing protein HOP 	Cell / organism defense and homeostasis	
BpA0481	BJ979950	1		818	gb|EAT39951.1|	conserved hypothetical protein [Aedes aegypti]	52.31	4.00E-53	211	thioredoxin-like protein TXL 	Cell / organism defense and homeostasis
BpA0618	BJ999222	5		931	gb|AAR29960.1|	calreticulin [Ixodes woodi]	66.45	1.00E-122	440	calreticulin	Cell / organism defense and homeostasis
BpA0001	BJ979485	2	13	919	ref|XP_423827.1|	"PREDICTED: similar to TBC1 domain family member 1, partial [Gallus gallus]"	38.42	3.00E-23	112	TBC1 domain family member 1	Cell division / DNAsynthesis
BpA0086	BJ979564	2		663	ref|NP_001015720.1|	MGC107865 protein [Xenopus tropicalis] gb|AAH89652.1| MGC107865 protein [Xenopus tropicalis] ref|NP_001016748.1| hypothetical protein LOC549502 [Xenopus tropicalis] emb|CAJ83138.1| chromatin modifying protein 5 [Xenopus tropicalis] sp|Q5FW29|CHMP5_XENTR Charged multivesicular body protein 5 (Chromatin-modifying protein 5)	55.24	2.00E-58	162	chromatin modifying protein 5 	Cell division / DNAsynthesis
BpA0117	BJ979595	2		740	ref|XP_783166.1|	PREDICTED: similar to DNA replication licensing factor MCM6 (Mis5 homolog) [Strongylocentrotus purpuratus]	38.2	4.00E-21	104	DNA replication licensing factor MCM6	Cell division / DNAsynthesis
BpA0131	BJ979608	4	16	865	ref|NP_001037009.1|	topoisomerase II [Bombyx mori] gb|AAB67168.1| topoisomerase II [Bombyx mori] sp|O16140|TOP2_BOMMO DNA topoisomerase 2 (DNA topoisomerase II) (TOPOII)	61.46	1.00E-101	372	topoisomerase II 	Cell division / DNAsynthesis
BpA0171	BJ979646	7	0	990	gb|AAF55992.2|	CG13849-PA [Drosophila melanogaster] gb|AAL14871.1| nucleolar KKE/D repeat protein; DmNOP56 [Drosophila melanogaster] ref|NP_651040.3| Nop56 CG13849-PA [Drosophila melanogaster]	69.26	1.00E-113	410	nucleolar KKE/D repeat protein	Cell division / DNAsynthesis
BpA0184	BJ979659	5	0	724	ref|XP_782648.1|	PREDICTED: similar to chromatin modifying protein 6 [Strongylocentrotus purpuratus]	45.54	4.00E-38	108	chromatin modifying protein 6	Cell division / DNAsynthesis
BpA0190	BJ979665	6	32	944	gb|AAH72193.1|	LOC398512 protein [Xenopus laevis]	67	1.00E-117	408	DNA topoisomeraseII_beta 	Cell division / DNAsynthesis
BpA0202	BJ979677	8	32	755	ref|NP_001041456.1|	transcription factor [Ciona intestinalis] tpd|FAA00214.1| TPA: transcription factor protein [Ciona intestinalis]	44.37	4.00E-25	117	transcription factor	Cell division / DNAsynthesis
BpA0232	BJ979706	8	0	1398	ref|XP_684605.1|	"PREDICTED: similar to TBC1 domain family, member 20 [Danio rerio]"	35.81	2.00E-60	236	"TBC1 domain family, member 20"	Cell division / DNAsynthesis
BpA0327	BJ979796	2		856	emb|CAG04806.1|	unnamed protein product [Tetraodon nigroviridis]	74.39	1.00E-123	444	"polymerase (RNA) III (DNA directed) polypeptide A, 155kDa "	Cell division / DNAsynthesis
BpA0445	BJ979914	1		701	ref|NP_505464.1|	HIStone family member (his-41) [Caenorhabditis elegans] emb|CAA94740.1| Hypothetical protein C50F4.5 [Caenorhabditis elegans] sp|Q27484|H2B3_CAEEL Probable histone H2B 3	90	6.00E-38	160	HIStone family member (his-41)	Cell division / DNAsynthesis
BpA0477	BJ979946	1		825	ref|XP_791090.1|	"PREDICTED: similar to CG5902-PA, isoform A [Strongylocentrotus purpuratus]"	59.16	1.00E-64	249	"Alport syndrome, mental retardation, midface hypoplasia and elliptocytosis chromosomal region, gene 1 "	Cell division / DNAsynthesis
BpA0519	BJ979988	1		779	gb|AAQ74774.1|	spastin [Danio rerio]	48.94	1.00E-30	135	spastin	Cell division / DNAsynthesis
BpA0017	BJ979501	1		812	ref|XP_393976.2|	PREDICTED: similar to Guanine nucleotide-binding protein subunit beta 1 isoform 1 [Apis mellifera]	89.72	1.00E-133	478	Guanine nucleotide-binding protein subunit beta 1 isoform 1	Cell signaling / cell communication
BpA0023	BJ979507	1		807	gb|AAM27451.1|	Niemann-Pick C1 [Felis catus]	48.33	9.00E-68	259	Niemann-Pick C1	Cell signaling / cell communication
BpA0029	BJ979513	1		823	ref|NP_997996.1|	ventricular zone expressed PH domain protein [Danio rerio] dbj|BAC02921.1| zVeph-A [Danio rerio]	31.82	2.00E-29	132	ventricular zone expressed PH domain protein	Cell signaling / cell communication
BpA0039	BJ979523	1	7	790	ref|XP_790294.1|	PREDICTED: similar to guanine nucleotide binding protein-like 2 (nucleolar) [Strongylocentrotus purpuratus]	69.38	4.00E-83	310	guanine nucleotide binding protein-like 2 (nucleolar) 	Cell signaling / cell communication
BpA0065	BJ979549	2		778	ref|XP_790604.1|	"PREDICTED: similar to RAB13, member RAS oncogene family [Strongylocentrotus purpuratus]"	48.28	5.00E-48	194	"RAB13, member RAS oncogene family"	Cell signaling / cell communication
BpA0090	BJ979568	3	33	897	ref|XP_001088661.1|	PREDICTED: ubiquitin-protein ligase NEDD4-like [Macaca mulatta]	61.64	5.00E-62	218	ubiquitin-protein ligase NEDD4-like 	Cell signaling / cell communication
BpA0093	BJ979571	2	51	997	ref|XP_872331.1|	PREDICTED: similar to WD SOCS-box protein 1 isoform 1 isoform 1 [Bos taurus]	52.31	2.00E-57	221	WD SOCS-box protein 1 isoform 1 isoform 1	Cell signaling / cell communication
BpA0099	BJ979577	3	33	982	gb|AAS64973.1|	"CG7555-PD, isoform D [Drosophila melanogaster] ref|NP_996116.1| Nedd4 CG7555-PD, isoform D [Drosophila melanogaster]"	34.67	2.00E-39	166	ubiquitin-protein ligase Nedd4 	Cell signaling / cell communication
BpA0119	BJ979596	4		754	gb|AAS90835.1|	G protein beta subunit [Pinctada fucata]	92.13	5.00E-41	170	G protein beta subunit	Cell signaling / cell communication
BpA0132	BJ979609	4	15	933	ref|NP_003582.2|	cullin 2 [Homo sapiens] emb|CAI13163.1| cullin 2 [Homo sapiens] gb|AAH09591.1| Cullin 2 [Homo sapiens] ref|XP_001087853.1| PREDICTED: similar to cullin 2 isoform 2 [Macaca mulatta] ref|XP_001087735.1| PREDICTED: similar to cullin 2 isoform 1 [Macaca mulatta] emb|CAH90554.1| hypothetical protein [Pongo pygmaeus] sp|Q13617|CUL2_HUMAN Cullin-2 (CUL-2) gb|AAD23581.1| cullin 2 [Homo sapiens] sp|Q5RCF3|CUL2_PONPY Cullin-2 (CUL-2) gb|AAI10902.1| CUL2 protein [Homo sapiens]	47.84	5.00E-72	225	cullin 2	Cell signaling / cell communication
BpA0142	BJ979619	5	0	1470	ref|XP_785055.1|	"PREDICTED: similar to Lysosome membrane protein II (LIMP II) (Scavenger receptor class B, member 2) (85 kDa lysosomal membrane sialoglycoprotein) (LGP85) (CD36 antigen-like 2) [Strongylocentrotus purpuratus]"	35.25	3.00E-74	282	"Scavenger receptor class B, member 2"	Cell signaling / cell communication
BpA0157	BJ979632	5	31	984	emb|CAJ90623.1|	HR3 isoform B2 [Blattella germanica]	42.11	1.00E-21	106	peroxisome proliferator-activated receptor alpha 	Cell signaling / cell communication
BpA0160	BJ979635	5	41	929	ref|NP_036333.2|	golgi apparatus protein 1 [Homo sapiens] gb|AAH60822.1| Golgi apparatus protein 1 [Homo sapiens]	34.88	3.00E-43	178	cysteine-rich fibroblast growth factor receptor 	Cell signaling / cell communication
BpA0168	BJ979643	4	21	1035	ref|XP_973078.1|	PREDICTED: similar to Autocrine motility factor receptor (AMF receptor) [Tribolium castaneum]	39.27	8.00E-47	186	Autocrine motility factor receptor (AMF receptor) 	Cell signaling / cell communication
BpA0170	BJ979645	5	18	876	gb|AAH41505.1|	Bzrp-prov protein [Xenopus laevis]	56.29	4.00E-48	194	peripheral-type benzodiazepine receptor 	Cell signaling / cell communication
BpA0180	BJ979655	5	15	865	ref|XP_974579.1|	"PREDICTED: similar to CG1512-PB, isoform B [Tribolium castaneum]"	53.23	6.00E-66	253	Cullin 2 	Cell signaling / cell communication
BpA0183	BJ979658	6	21	849	ref|XP_973078.1|	PREDICTED: similar to Autocrine motility factor receptor (AMF receptor) [Tribolium castaneum]	33.06	2.00E-23	112	Autocrine motility factor receptor (AMF receptor) 	Cell signaling / cell communication
BpA0209	BJ979684	6		816	gb|AAQ83892.1|	interferon gamma-inducible protein 30 [Branchiostoma belcheri tsingtaunese]	42.79	1.00E-45	186	interferon gamma-inducible protein 30	Cell signaling / cell communication
BpA0223	BJ979697	7	0	803	emb|CAA51234.1|	RAB2 [Lymnaea stagnalis] sp|Q05975|RAB2_LYMST Ras-related protein Rab-2	90.77	1.00E-97	358	"RAB2, member RAS oncogene family "	Cell signaling / cell communication
BpA0230	BJ979704	8	0	637	gb|AAT39416.1|	ependymin related protein-1 precursor [Branchiostoma belcheri tsingtaunese]	29.55	9.00E-18	93	ependymin related protein-1 precursor	Cell signaling / cell communication
BpA0240	BJ979714	10	19	905	gb|AAH81639.1|	Zgc:66481 protein [Danio rerio]	58.87	1.00E-89	332	MAP kinase-activating protein C22orf5 	Cell signaling / cell communication
BpA0254	BJ979727	10	0	714	ref|XP_969439.1|	"PREDICTED: similar to CG7646-PA, isoform A [Tribolium castaneum]"	33.15	6.00E-27	123	neuronal calcium sensor 	Cell signaling / cell communication
BpA0267	BJ979739	13	0	966	dbj|BAA08294.1|	magnesium dependent protein phosphatase beta-4 [Mus musculus]	59.03	1.00E-74	283	magnesium dependent protein phosphatase beta-4	Cell signaling / cell communication
BpA0302	BJ979771	2		877	ref|XP_858840.1|	PREDICTED: similar to Retinoic acid receptor RXR-alpha (Retinoid X receptor alpha) isoform 12 [Canis familiaris]	46.89	1.00E-36	156	Retinoic acid receptor RXR-alpha isoform 12	Cell signaling / cell communication
BpA0316	BJ979785	2		789	ref|XP_624279.2|	PREDICTED: similar to TMS1 CG4672-PA isoform 1 [Apis mellifera]	45.27	1.00E-52	209	membrane protein TMS1d 	Cell signaling / cell communication
BpA0321	BJ979790	2		829	gb|AAD42045.1|	activated protein kinase C receptor; RACK1 [Xenopus laevis]	83.22	3.00E-65	251	activated protein kinase C receptor; RACK1	Cell signaling / cell communication
BpA0325	BJ979794	2		847	ref|XP_697637.1|	PREDICTED: similar to apoptosis-inducing factor like isoform 1 [Danio rerio]	35.47	8.00E-30	133	apoptosis-inducing factor like isoform 1	Cell signaling / cell communication
BpA0341	BJ979810	3		785	dbj|BAB87720.1|	Hrsmad2/3 [Halocynthia roretzi]	63.9	1.00E-79	299	"MAD, mothers against decapentaplegic homolog 3b "	Cell signaling / cell communication
BpA0358	BJ979827	1		850	ref|XP_001122147.1|	PREDICTED: similar to mushroom bodies tiny CG18582-PA [Apis mellifera]	73.85	1.00E-51	206	p21 activated kinase related protein 	Cell signaling / cell communication
BpA0359	BJ979828	1		758	gb|AAF63490.1|	mixed lineage kinase ZAK [Homo sapiens]	56.18	2.00E-53	211	mixed lineage kinase ZAK	Cell signaling / cell communication
BpA0367	BJ979836	1		795	ref|XP_970236.1|	"PREDICTED: similar to CG15112-PA, isoform A [Tribolium castaneum]"	62.28	2.00E-36	155	enabled homolog isoform b 	Cell signaling / cell communication
BpA0391	BJ979860	1		859	ref|XP_782454.1|	PREDICTED: similar to Down-regulated in metastasis protein (Key-1A6 protein) (Novel nucleolar protein 73) (NNP73) [Strongylocentrotus purpuratus]	37.46	6.00E-44	180	Down-regulated in metastasis protein	Cell signaling / cell communication
BpA0396	BJ979865	1		842	ref|XP_785807.1|	PREDICTED: similar to apical early endosomal glycoprotein precursor [Strongylocentrotus purpuratus]	29.5	3.00E-28	128	apical early endosomal glycoprotein precursor	Cell signaling / cell communication
BpA0418	BJ979887	1		542	gb|AAO45172.1|	hypothetical GABA(A) receptor-associated protein like-2 [Branchiostoma belcheri]	77.78	2.00E-48	194	hypothetical GABA(A) receptor-associated protein like-2	Cell signaling / cell communication
BpA0423	BJ979892	1		781	ref|XP_786826.1|	PREDICTED: similar to polycystic kidney and hepatic disease 1-like 1 [Strongylocentrotus purpuratus]	29.61	6.00E-19	97	polycystic kidney and hepatic disease 1-like 1	Cell signaling / cell communication
BpA0426	BJ979895	1		823	ref|XP_425560.1|	PREDICTED: similar to synaptotagmin-like protein 5 delta 5S-I [Gallus gallus]	33.55	2.00E-18	96	synaptotagmin-like protein 5 delta 5S-I	Cell signaling / cell communication
BpA0470	BJ979939	1		842	ref|XP_878199.1|	PREDICTED: similar to cyclin I isoform 6 [Bos taurus]	36.08	2.00E-22	109	cyclin I isoform 6	Cell signaling / cell communication
BpA0507	BJ979976	2		850	dbj|BAE40042.1|	unnamed protein product [Mus musculus]	36.24	4.00E-48	194	Dendritic cell protein GA17 	Cell signaling / cell communication
BpA0515	BJ979984	1		843	ref|NP_001020693.1|	hypothetical protein LOC562595 [Danio rerio] emb|CAI11611.1| novel protein similar to feline leukemia virus subgroup C cellular receptor (FLCVR) [Danio rerio]	43.7	8.00E-55	216	feline leukemia virus subgroup C cellular receptor (FLCVR) 	Cell signaling / cell communication
BpA0516	BJ979985	1		864	gb|EAA12198.2|	ENSANGP00000006704 [Anopheles gambiae str. PEST] ref|XP_317149.2| ENSANGP00000006704 [Anopheles gambiae str. PEST]	48.11	1.00E-45	186	Dsrc28C protein 	Cell signaling / cell communication
BpA0615	BJ999219	4		687	ref|XP_787350.1|	PREDICTED: similar to Rab acceptor 1 (prenylated) [Strongylocentrotus purpuratus]	42.67	1.00E-30	135	Rab acceptor 1 	Cell signaling / cell communication
BpA0622	BJ999226	1	11	732	ref|XP_527083.1|	PREDICTED: similar to Ganglioside GM2 activator precursor (GM2-AP) (Cerebroside sulfate activator protein) (Shingolipid activator protein 3) (SAP-3) [Pan troglodytes]	30.99	4.00E-17	91	Ganglioside GM2 activator precursor	Cell signaling / cell communication
BpA0007	BJ979491	1	61	925	ref|XP_968340.1|	"PREDICTED: similar to CG4700-PA, isoform A [Tribolium castaneum]"	32.44	3.00E-30	135	semaphorin 2a precursor 	Cell signaling / cell communication
BpA0014	BJ979498	1		901	gb|AAP12670.1|	nervous system adducin [Aplysia californica]	59.38	1.00E-86	322	nervous system adducin	Cell structure / motility
BpA0021	BJ979505	1		774	gb|AAK60621.1|	axonemal dynein heavy chain 8 long form [Mus musculus]	61.29	3.00E-78	155	axonemal dynein heavy chain 8 	Cell structure / motility
BpA0038	BJ979522	1		781	gb|EAT42758.1|	"myosin heavy chain, nonmuscle or smooth muscle [Aedes aegypti]"	48.95	8.00E-61	220	"myosin heavy chain, nonmuscle or smooth muscle"	Cell structure / motility
BpA0052	BJ979536	1	11	778	gb|AAT84374.1|	"beta tubulin [Bos taurus] ref|NP_001003900.1| tubulin, beta polypeptide [Bos taurus]"	96.75	5.00E-63	243	beta tubulin	Cell structure / motility
BpA0103	BJ979581	3	41	906	ref|NP_990827.1|	golgi apparatus protein 1 [Gallus gallus] sp|Q02391|GSLG1_CHICK Golgi apparatus protein 1 precursor (Cysteine-rich fibroblast growth factor receptor) gb|AAA48769.1| cysteine-rich fibroblast growth factor receptor	32.11	2.00E-19	99	golgi apparatus protein 1	Cell structure / motility
BpA0135	BJ979612	4	23	946	ref|XP_780366.1|	PREDICTED: similar to scribble isoform b [Strongylocentrotus purpuratus]	59.84	2.00E-79	297	scribble isoform b	Cell structure / motility
BpA0136	BJ979613	5		886	gb|AAC24207.1|	myosin heavy chain isoform A [Loligo pealei]	64.49	2.00E-69	265	myosin heavy chain isoform A	Cell structure / motility
BpA0169	BJ979644	5	44	912	ref|XP_001122457.1|	"PREDICTED: similar to Laminin B1 CG7123-PA, isoform A [Apis mellifera]"	47.65	6.00E-85	317	laminin beta-1 chain precursor - mouse 	Cell structure / motility
BpA0203	BJ979678	4	0	1495	emb|CAD55802.1|	innexin 2 [Hirudo medicinalis]	36.2	5.00E-60	235	innexin 2	Cell structure / motility
BpA0212	BJ979687	6	0	1186	emb|CAA33447.1|	unnamed protein product [Paracentrotus lividus] sp|P11833|TBB_PARLI Tubulin beta chain (Beta tubulin)	100	1.00E-157	558	beta tubulin 	Cell structure / motility
BpA0296	BJ979765	38	0	1584	emb|CAA33447.1|	unnamed protein product [Paracentrotus lividus] sp|P11833|TBB_PARLI Tubulin beta chain (Beta tubulin)	89.85	0	492	"Tubulin, beta, 2 "	Cell structure / motility
BpA0305	BJ979774	2		831	ref|XP_393655.3|	"PREDICTED: similar to jitterbug CG30092-PD, isoform D [Apis mellifera]"	31.41	5.00E-37	157	Filamin A 	Cell structure / motility
BpA0312	BJ979781	2		1349	dbj|BAB64297.1|	I-connectin [Procambarus clarkii]	29.92	8.00E-37	157	I-connectin	Cell structure / motility
BpA0346	BJ979815	4		1355	emb|CAJ85786.1|	actin [Haliotis tuberculata]	96.28	0	742	actin	Cell structure / motility
BpA0372	BJ979841	1		666	ref|XP_785754.1|	PREDICTED: similar to Dysferlin (Dystrophy associated fer-1 like protein) (Fer-1 like protein 1) [Strongylocentrotus purpuratus]	48.18	4.00E-59	230	Dysferlin	Cell structure / motility
BpA0377	BJ979846	1		773	dbj|BAA34954.1|	myosin heavy chain [Dugesia japonica]	66.99	2.00E-80	301	myosin heavy chain	Cell structure / motility
BpA0385	BJ979854	1		874	gb|AAR06266.1|	peritrophic membrane chitin binding protein 2 [Trichoplusia ni]	24.92	2.00E-26	122	peritrophic membrane chitin binding protein 2	Cell structure / motility
BpA0409	BJ979878	2		754	ref|XP_966407.1|	"PREDICTED: similar to tubulin, alpha 1 isoform 1 [Tribolium castaneum]"	99.38	2.00E-90	334	alpha-tubulin 	Cell structure / motility
BpA0437	BJ979906	1		817	ref|XP_417098.1|	PREDICTED: similar to mKIAA0610 protein [Gallus gallus]	29.35	2.00E-28	129	Spastic paraplegia 20 	Cell structure / motility
BpA0485	BJ979954	1		840	ref|NP_001040336.1|	ARP1 actin-related protein 1-like protein A [Bombyx mori] gb|ABF51213.1| ARP1 actin-related protein 1-like protein A [Bombyx mori]	74.19	1.00E-121	438	ARP1 actin-related protein 1 homolog B 	Cell structure / motility
BpA0511	BJ979980	1		847	emb|CAH68892.1|	novel protein [Danio rerio]	34.13	9.00E-29	130	Transmembrane protein 30A 	Cell structure / motility
BpA0619	BJ999223	1	0	1608	gb|AAB07890.1|	alpha-1 tubulin [Hirudo medicinalis] gb|AAB07727.1| alpha-1 tubulin [Hirudo medicinalis]	96.06	0	855	alpha-1 tubulin	Cell structure / motility
BpA0623	BJ999227	1	10	759	gb|AAA27816.1|	tropomyosin [Biomphalaria glabrata] sp|P43689|TPM2_BIOGL Tropomyosin 2 (TMII)	54.37	3.00E-64	248	tropomyosin	Cell structure / motility
BpA0636	BJ999240	1		659	ref|XP_795116.1|	"PREDICTED: similar to dynein, axonemal, heavy chain 5 [Strongylocentrotus purpuratus]"	69.41	3.00E-84	313	"dynein, axonemal, heavy chain 5"	Cell structure / motility
BpA0645	BJ999249	2	0	1510	gb|AAB07890.1|	alpha-1 tubulin [Hirudo medicinalis] gb|AAB07727.1| alpha-1 tubulin [Hirudo medicinalis]	95.37	0	850	alpha-1 tubulin	Cell structure / motility
BpA0008	BJ979492	1		784	ref|XP_797802.1|	PREDICTED: similar to ribosomal protein L11 [Strongylocentrotus purpuratus]	89.13	2.00E-42	175	ribosomal protein L11	Gene / protein expression
BpA0012	BJ979496	2	26	787	gb|EAT32803.1|	conserved hypothetical protein [Aedes aegypti]	36.63	2.00E-23	112	ankyrin repeat-containing protein 	Gene / protein expression
BpA0043	BJ979527	1		722	gb|AAH56826.1|	Zgc:63790 [Danio rerio] ref|NP_956190.1| hypothetical protein LOC334393 [Danio rerio]	57.26	4.00E-77	290	Isoleucine-tRNA synthetase 	Gene / protein expression
BpA0088	BJ979566	3	0	907	ref|XP_973667.1|	"PREDICTED: similar to CG1507-PA, isoform A [Tribolium castaneum]"	49.22	3.00E-48	195	purine-rich single-stranded DNA-binding protein alpha 	Gene / protein expression
BpA0095	BJ979573	2		765	gb|AAN05596.1|	ribosomal protein L [Argopecten irradians]	73.8	3.00E-91	294	ribosomal protein L	Gene / protein expression
BpA0104	BJ979582	3	43	619	gb|AAY66840.1|	ribosomal protein L12 [Ixodes scapularis]	68.48	9.00E-60	232	ribosomal protein L12	Gene / protein expression
BpA0111	BJ979589	3	57	950	ref|XP_975388.1|	PREDICTED: similar to CG33123-PA [Tribolium castaneum]	58.8	5.00E-96	353	leucyl tRNA synthetase 	Gene / protein expression
BpA0122	BJ979599	3	57	872	dbj|BAC33766.1|	unnamed protein product [Mus musculus]	47	3.00E-48	190	leucyl-tRNA synthetase 	Gene / protein expression
BpA0134	BJ979611	3		688	emb|CAJ17173.1|	ribosomal protein S8e [Agriotes lineatus]	73.66	2.00E-84	314	ribosomal protein S8e	Gene / protein expression
BpA0149	BJ979625	5	46	813	gb|AAH99992.1|	"Poly A binding protein, cytoplasmic 1 a [Danio rerio] ref|NP_001026846.1| poly A binding protein, cytoplasmic 1 a [Danio rerio]"	47.42	1.00E-29	133	"Poly A binding protein, cytoplasmic 1 a "	Gene / protein expression
BpA0158	BJ979633	5	30	888	ref|XP_784365.1|	PREDICTED: similar to WD-repeat protein 26 [Strongylocentrotus purpuratus]	57.97	2.00E-42	175	WD-repeat protein 26	Gene / protein expression
BpA0161	BJ979636	5	48	850	ref|NP_990439.1|	ribosomal protein S4 [Gallus gallus] sp|P47836|RS4_CHICK 40S ribosomal protein S4 gb|AAB59946.1| ribosomal protein S4	75.95	1.00E-107	389	ribosomal protein S4	Gene / protein expression
BpA0164	BJ979639	5	46	941	gb|AAH53126.1|	"Poly(A) binding protein, cytoplasmic 4 (inducible form) [Danio rerio] ref|NP_958453.1| poly(A) binding protein, cytoplasmic 4 (inducible form) [Danio rerio]"	68.29	1.00E-111	401	"Poly(A) binding protein, cytoplasmic 4"	Gene / protein expression
BpA0165	BJ979640	5	47	873	ref|XP_001000876.1|	"PREDICTED: membrane associated guanylate kinase, WW and PDZ domain containing 2 isoform 2 [Mus musculus]"	39.34	1.00E-39	166	membrane associated guanylate kinase	Gene / protein expression
BpA0172	BJ979647	5		862	ref|XP_392536.3|	"PREDICTED: similar to bancal CG13425-PC, isoform C [Apis mellifera]"	44.39	9.00E-43	176	heterogeneous nuclear ribonucleoprotein (hnRNP) 	Gene / protein expression
BpA0179	BJ979654	9		935	ref|XP_001055989.1|	PREDICTED: similar to isoleucine-tRNA synthetase [Rattus norvegicus] ref|XP_225196.4| PREDICTED: similar to isoleucine-tRNA synthetase [Rattus norvegicus]	37.97	9.00E-44	180	isoleucine-tRNA synthetase	Gene / protein expression
BpA0181	BJ979656	6	28	836	ref|XP_392691.2|	PREDICTED: similar to Elongation factor 2 (EF-2) isoform 1 [Apis mellifera]	81.54	1.00E-105	335	Elongation factor 2 (EF-2) isoform 1	Gene / protein expression
BpA0194	BJ979669	6	27	939	gb|AAH46730.1|	MGC53781 protein [Xenopus laevis] sp|Q7ZWS1|DUS3L_XENLA tRNA-dihydrouridine synthase 3-like	64.31	3.00E-97	357	dihydrouridine synthase 3-like 	Gene / protein expression
BpA0195	BJ979670	6	30	937	ref|XP_784365.1|	PREDICTED: similar to WD-repeat protein 26 [Strongylocentrotus purpuratus]	38.61	1.00E-45	186	WD-repeat protein 26	Gene / protein expression
BpA0199	BJ979674	6	0	638	ref|XP_476895.1|	putative 40S ribosomal protein S15 [Oryza sativa (japonica cultivar-group)]	58.14	1.00E-34	148	putative 40S ribosomal protein S15	Gene / protein expression
BpA0207	BJ979682	8	28	1001	gb|AAR01323.1|	elongation factor-2 [Ooperipatellus nanus]	74.19	1.00E-127	457	elongation factor-2	Gene / protein expression
BpA0226	BJ979700	9	17	787	gb|AAW84264.1|	heterogeneous nuclear ribonucleoprotein L [Aplysia californica]	50	9.00E-36	153	heterogeneous nuclear ribonucleoprotein L	Gene / protein expression
BpA0233	BJ979707	9	0	1300	ref|XP_971875.1|	"PREDICTED: similar to CG4863-PA, isoform A [Tribolium castaneum]"	75	1.00E-172	608	ribosomal protein L3 	Gene / protein expression
BpA0237	BJ979711	9	0	902	ref|XP_973115.1|	"PREDICTED: similar to CG11522-PB, isoform B [Tribolium castaneum]"	49.77	4.00E-58	191	60S ribosomal protein L6	Gene / protein expression
BpA0246	BJ979719	11	35	876	ref|XP_396383.2|	PREDICTED: similar to CG3313-PA [Apis mellifera]	41.21	3.00E-36	155	WD repeat domain 40B 	Gene / protein expression
BpA0250	BJ979723	11	35	857	ref|XP_973684.1|	PREDICTED: similar to CG3313-PA [Tribolium castaneum]	42.08	4.00E-34	147	WD repeat domain 40A isoform 1	Gene / protein expression
BpA0253	BJ979726	11	49	1015	ref|XP_865977.1|	"PREDICTED: similar to ribosomal protein S6 kinase, 90kDa, polypeptide 1 isoform a isoform 3 [Canis familiaris]"	73.19	1.00E-129	463	"ribosomal protein S6 kinase, 90kDa, polypeptide 1 isoform a isoform 3"	Gene / protein expression
BpA0257	BJ979730	13	49	815	sp|Q63531|KS6A1_RAT	Ribosomal protein S6 kinase alpha-1 (S6K-alpha 1) (90 kDa ribosomal protein S6 kinase 1) (p90-RSK 1) (Ribosomal S6 kinase 1) (RSK-1) (pp90RSK1) (p90S6K) (MAP kinase-activated protein kinase 1a) (MAPKAPK1A) ref|NP_112369.1| ribosomal protein S6 kinase polypeptide 1 [Rattus norvegicus] gb|AAA02872.1| S6 protein kinase	44.19	1.00E-21	106	Ribosomal protein S6 kinase alpha-1	Gene / protein expression
BpA0261	BJ979734	13	17	948	ref|XP_707540.1|	PREDICTED: similar to Heterogeneous nuclear ribonucleoprotein L (hnRNP L) (P/OKcl.14) isoform 7 [Danio rerio]	39.58	1.00E-52	187	Heterogeneous nuclear ribonucleoprotein L isoform 7	Gene / protein expression
BpA0276	BJ979746	17	38	924	gb|AAH70789.1|	Unknown (protein for MGC:83834) [Xenopus laevis]	29.52	2.00E-18	96	R3H domain (binds single-stranded nucleic acids) containing 	Gene / protein expression
BpA0286	BJ979755	20		786	gb|AAN13531.2|	"CG6939-PB, isoform B [Drosophila melanogaster] ref|NP_731633.2| SET domain binding factor CG6939-PB, isoform B [Drosophila melanogaster]"	40.46	2.00E-18	96	SET domain binding factor 	Gene / protein expression
BpA0297	BJ979766	39	0	517	emb|CAJ17291.1|	ribosomal protein L23e [Sphaerius sp. APV-2005]	82.81	2.00E-56	220	ribosomal protein L23e	Gene / protein expression
BpA0313	BJ979782	2		588	gb|AAH62289.1|	Ribosomal protein S18 [Danio rerio] gb|AAM28205.1| 40S ribosomal protein S18 [Danio rerio] ref|NP_775341.1| ribosomal protein S18 [Danio rerio] sp|Q8JGS9|RS18_BRARE 40S ribosomal protein S18	81.34	6.00E-61	236	Ribosomal protein S18	Gene / protein expression
BpA0333	BJ979802	3		834	emb|CAF95765.1|	unnamed protein product [Tetraodon nigroviridis]	68.54	3.00E-63	244	eukaryotic translation initiation factor 5B 	Gene / protein expression
BpA0336	BJ979805	2		853	gb|EAA11792.3|	ENSANGP00000013465 [Anopheles gambiae str. PEST] ref|XP_315910.2| ENSANGP00000013465 [Anopheles gambiae str. PEST]	61.73	7.00E-83	310	"Coiled-coil domain containing 6, like "	Gene / protein expression
BpA0343	BJ979812	2		862	gb|AAH77745.1|	LOC398525 protein [Xenopus laevis]	61.74	3.00E-42	174	PTPRF interacting protein binding protein 1 	Gene / protein expression
BpA0348	BJ979817	2		602	emb|CAH90697.1|	hypothetical protein [Pongo pygmaeus]	58.67	2.00E-20	101	Far upstream element binding protein 3 isoform 6 	Gene / protein expression
BpA0376	BJ979845	1		840	ref|XP_784087.1|	PREDICTED: similar to WD-repeat protein 57 [Strongylocentrotus purpuratus]	63.29	1.00E-91	339	WD-repeat protein 57	Gene / protein expression
BpA0386	BJ979855	1		584	gb|AAK84394.1|	translationally-controlled tumor protein [Branchiostoma belcheri] sp|Q95VY2|TCTP_BRABE Translationally-controlled tumor protein (TCTP)	44.08	7.00E-30	132	translationally-controlled tumor protein	Gene / protein expression
BpA0394	BJ979863	1		857	ref|XP_880881.1|	PREDICTED: similar to Ran binding protein 9 (RanBP9) (Ran-binding protein M) (RanBPM) (B cell antigen receptor Ig beta associated protein 1) (IBAP-1) isoform 3 [Bos taurus]	35.27	2.00E-38	162	Ran binding protein 9 isoform 3	Gene / protein expression
BpA0398	BJ979867	1		784	ref|XP_395376.2|	"PREDICTED: similar to oo18 RNA-binding protein CG10868-PA, isoform A [Apis mellifera]"	43.19	3.00E-41	171	cytoplasmic polyadenylation element binding protein 1 	Gene / protein expression
BpA0401	BJ979870	1		438	ref|XP_969723.1|	PREDICTED: similar to U6 snRNA-associated Sm-like protein LSm7 [Tribolium castaneum]	76.6	2.00E-37	157	U6 snRNA-associated Sm-like protein LSm7	Gene / protein expression
BpA0406	BJ979875	1		759	ref|XP_421238.1|	PREDICTED: similar to signal recognition particle 54kDa; signal recognition particle 54kD [Gallus gallus]	70.88	7.00E-72	273	signal recognition particle 54kDa	Gene / protein expression
BpA0408	BJ979877	1		765	emb|CAG23924.1|	eukaryotic initiation factor 4G [Sphaerechinus granularis]	37.34	2.00E-35	151	eukaryotic initiation factor 4G	Gene / protein expression
BpA0411	BJ979880	1		806	gb|ABC75593.1|	alanyl-tRNA synthetase isoform 3 [Ictalurus punctatus]	41.41	6.00E-44	180	alanyl-tRNA synthetase isoform 3	Gene / protein expression
BpA0417	BJ979886	1		705	gb|AAH71420.1|	Ribosomal protein L11 [Danio rerio] gb|AAT68159.1| 60S ribosomal protein L11 [Danio rerio] ref|NP_001002139.1| ribosomal protein L11 [Danio rerio]	80.68	3.00E-79	297	Ribosomal protein L11	Gene / protein expression
BpA0422	BJ979891	1		783	gb|EAL39546.1|	ENSANGP00000028552 [Anopheles gambiae str. PEST] ref|XP_554932.1| ENSANGP00000028552 [Anopheles gambiae str. PEST]	57.14	3.00E-19	98	tetratricopeptide repeat protein isoform 3 	Gene / protein expression
BpA0431	BJ979900	1		850	gb|AAH80007.1|	MGC81853 protein [Xenopus laevis]	52.3	3.00E-65	251	Vac14 homolog 	Gene / protein expression
BpA0436	BJ979905	1		852	gb|EAT41087.1|	conserved hypothetical protein [Aedes aegypti]	32.95	3.00E-27	125	delangin isoform A 	Gene / protein expression
BpA0438	BJ979907	1		375	ref|XP_623672.1|	PREDICTED: similar to CG5525-PA isoform 1 [Apis mellifera]	82.76	2.00E-19	97	chaperonin containing t-complex polypeptide 1 CCT delta subunit 	Gene / protein expression
BpA0441	BJ979910	1		808	ref|XP_798836.1|	"PREDICTED: similar to predicted CDS, endonuclease/exonuclease/phosphatase family and RNA-directed DNA polymerase (5R694) [Strongylocentrotus purpuratus]"	48.46	3.00E-59	231	endonuclease/exonuclease/phosphatase family and RNA-directed DNA polymerase 	Gene / protein expression
BpA0456	BJ979925	1		830	emb|CAB59269.1|	hypothetical protein [Homo sapiens]	43.64	4.00E-47	191	Dicer1 	Gene / protein expression
BpA0461	BJ979930	2	0	682	ref|XP_787565.1|	"PREDICTED: similar to CG33188-PA, isoform A [Strongylocentrotus purpuratus]"	33.5	2.00E-27	123	zinc finger protein 216 	Gene / protein expression
BpA0476	BJ979945	1		836	sp|P50532|SMC4_XENLA	Structural maintenance of chromosome 4 (Chromosome-associated protein C) (Chromosome assembly protein XCAP-C) gb|AAA64679.1| XCAP-C	48.56	1.00E-63	245	Structural maintenance of chromosome 4 	Gene / protein expression
BpA0479	BJ979948	1		631	emb|CAG31004.1|	"hypothetical protein [Gallus gallus] ref|NP_001006448.1| polymerase (RNA) II (DNA directed) polypeptide B, 140kDa [Gallus gallus]"	70.95	2.00E-83	310	DNA-directed RNA polymerase II 140 kDa polypeptide	Gene / protein expression
BpA0497	BJ979966	2		806	emb|CAE75137.1|	Hypothetical protein CBG23066 [Caenorhabditis briggsae]	62.66	4.00E-60	234	Elongation factor 1-gamma 	Gene / protein expression
BpA0505	BJ979974	1		836	ref|XP_537972.2|	PREDICTED: similar to Sex comb on midleg-like protein 2 isoform 1 [Canis familiaris]	53.85	2.00E-59	232	Sex comb on midleg-like protein 2 isoform 1	Gene / protein expression
BpA0508	BJ979977	1		498	gb|AAH56655.1|	MGC68529 protein [Xenopus laevis]	70	6.00E-45	182	ribosomal protein S12 	Gene / protein expression
BpA0513	BJ979982	1		805	ref|XP_001106684.1|	PREDICTED: similar to DIX domain containing 1 isoform 1 [Macaca mulatta]	54.17	1.00E-30	136	DIX domain containing 1 isoform 1	Gene / protein expression
BpA0517	BJ979986	1		524	gb|AAH45929.1|	"Small nuclear ribonucleoprotein D3 polypeptide, like [Danio rerio] ref|NP_956054.1| small nuclear ribonucleoprotein D3 polypeptide 18kDa [Danio rerio]"	70.87	1.00E-33	145	Small nuclear ribonucleoprotein D3 polypeptide	Gene / protein expression
BpA0520	BJ979989	1		855	ref|XP_792693.1|	PREDICTED: similar to tetratricopeptide repeat domain 16 [Strongylocentrotus purpuratus]	33.16	1.00E-27	126	tetratricopeptide repeat domain 16	Gene / protein expression
BpA0521	BJ979990	1		835	gb|AAS49611.1|	"chaperonin subunit 8 theta [Gallus gallus] ref|NP_001004389.1| chaperonin containing TCP1, subunit 8 (theta) [Gallus gallus] sp|Q6EE31|TCPQ_CHICK T-complex protein 1 subunit theta (TCP-1-theta) (CCT-theta)"	61.87	2.00E-95	351	chaperonin subunit 8 theta	Gene / protein expression	
BpA0527	BJ979996	1		668	ref|XP_396371.3|	"PREDICTED: similar to TATA box binding protein-related factor 2 CG18009-PD, isoform D isoform 1 [Apis mellifera]"	56	3.00E-50	177	TATA box binding protein-related factor 2	Gene / protein expression	
BpA0600	BJ999204	9		725	gb|ABA46793.1|	60S ribosomal protein L13A [Mytilus edulis]	66.01	4.00E-79	296	60S ribosomal protein L13A	Gene / protein expression	
BpA0603	BJ999207	14		783	gb|AAH95807.1|	Zgc:112409 [Danio rerio] ref|NP_001019394.1| transcription factor-like 4 [Danio rerio]	40.63	3.00E-18	95	transcription factor-like 4	Gene / protein expression	
BpA0610	BJ999214	18	20	830	ref|XP_973504.1|	PREDICTED: similar to DEK oncogene (DNA binding) [Tribolium castaneum]	37.06	2.00E-22	109	DEK oncogene (DNA binding)	Gene / protein expression	
BpA0628	BJ999232	1	7	765	gb|AAH45452.1|	Gnl2 protein [Danio rerio]	54.39	1.00E-68	262	guanine nucleotide binding protein-like 2 (nucleolar)	Gene / protein expression	
BpA0002	BJ979486	1		837	ref|XP_687690.1|	PREDICTED: similar to glutamate transporter 1 [Danio rerio]	55.17	1.00E-25	119	glutamate transporter 1	Material transportation	Metabolism
BpA0042	BJ979526	1		675	gb|AAO41644.2|	"CG9113-PD, isoform D [Drosophila melanogaster] ref|NP_788891.2| AP-1 CG9113-PD, isoform D [Drosophila melanogaster]"	72.77	1.00E-78	295	gamma-adaptin 	Material transportation	Metabolism
BpA0067	BJ979551	1		711	emb|CAF92409.1|	unnamed protein product [Tetraodon nigroviridis]	33.04	3.00E-26	121	Ran-binding protein 2 	Material transportation	Metabolism
BpA0077	BJ979556	1		581	ref|NP_060654.1|	ADP-ribosylation factor-like 10C [Homo sapiens] emb|CAJ18545.1| Arl10c [Mus musculus] ref|NP_080287.1| ADP-ribosylation factor-like 10C [Mus musculus] gb|AAH81947.1| Similar to ADP-ribosylation factor-like 10C [Rattus norvegicus] gb|AAH13131.1| ADP-ribosylation factor-like 8B [Homo sapiens] gb|AAH13719.1| ADP-ribosylation factor-like 8B [Mus musculus] emb|CAG33545.1| ARL10C [Homo sapiens] ref|XP_001099011.1| PREDICTED: similar to ADP-ribosylation factor-like 10C [Macaca mulatta] dbj|BAD30090.1| novel small G protein indispensable for equal chromosome segregation 1 [Mus musculus] ref|XP_853013.1| PREDICTED: similar to ADP-ribosylation factor-like 10C [Canis familiaris] dbj|BAC27079.1| unnamed protein product [Mus musculus] dbj|BAB26190.1| unnamed protein product [Mus musculus] dbj|BAB27980.1| unnamed protein product [Mus musculus] dbj|BAE29104.1| unnamed protein product [Mus musculus] ref|NP_001019503.1| hypothetical protein LOC500282 [Rattus norvegicus] dbj|BAE25749.1| unnamed protein product [Mus musculus] dbj|BAE41932.1| unnamed protein product [Mus musculus] dbj|BAE41467.1| unnamed protein product [Mus musculus] dbj|BAE35010.1| unnamed protein product [Mus musculus] dbj|BAA91759.1| unnamed protein product [Homo sapiens] dbj|BAD23992.1| gie1 [Homo sapiens] sp|Q9CQW2|ARL8B_MOUSE ADP-ribosylation factor-like protein 8B (ADP-ribosylation factor-like protein 10C) (Novel small G protein indispensable for equal chromosome segregation 1) sp|Q9NVJ2|ARL8B_HUMAN ADP-ribosylation factor-like protein 8B (ADP-ribosylation factor-like protein 10C) (Novel small G protein indispensable for equal chromosome segregation 1) sp|Q66HA6|ARL8B_RAT ADP-ribosylation factor-like protein 8B gb|AAH63125.1| ARL8B protein [Homo sapiens]	85.71	3.00E-87	323	ADP-ribosylation factor-like 10C	Material transportation	Metabolism
BpA0098	BJ979576	3		873	gb|AAC78641.1|	vacuolar-type H+ transporting ATPase B2 subunit [Anguilla anguilla]	85.71	1.00E-125	359	vacuolar-type H+ transporting ATPase B2 subunit	Material transportation	Metabolism
BpA0120	BJ979597	3	16	821	gb|AAH80028.1|	MGC82864 protein [Xenopus laevis] sp|Q68F18|MFN2B_XENLA Mitoferrin-2B (Mitochondrial iron transporter 2-B) (Solute carrier family 25 member 28-B)	47.17	4.00E-19	98	"Solute carrier family 25, member 28 "	Material transportation	Metabolism
BpA0127	BJ979604	4	50	901	ref|XP_536743.2|	PREDICTED: similar to kinesin family member 1B isoform b isoform 1 [Canis familiaris]	51.09	2.00E-77	284	kinesin family member 1B isoform b isoform 1	Material transportation	Metabolism
BpA0154	BJ979630	4		934	ref|XP_862136.1|	PREDICTED: similar to Importin alpha-2 subunit (Karyopherin alpha-2 subunit) (SRP1-alpha) (RAG cohort protein 1) isoform 6 [Canis familiaris] ref|XP_862111.1| PREDICTED: similar to Importin alpha-2 subunit (Karyopherin alpha-2 subunit) (SRP1-alpha) (RAG cohort protein 1) isoform 5 [Canis familiaris] ref|XP_861990.1| PREDICTED: similar to Importin alpha-2 subunit (Karyopherin alpha-2 subunit) (SRP1-alpha) (RAG cohort protein 1) isoform 2 [Canis familiaris]	53.95	6.00E-61	237	Importin alpha-2 subunit isoform 6	Material transportation	Metabolism
BpA0191	BJ979666	5		875	ref|XP_794199.1|	"PREDICTED: similar to Na/Ca eXchanger (ncx-3), partial [Strongylocentrotus purpuratus]"	31.25	2.00E-31	139	Na/Ca eXchanger (ncx-3)	Material transportation	Metabolism
BpA0208	BJ979683	6		839	emb|CAF99643.1|	unnamed protein product [Tetraodon nigroviridis]	40.26	9.00E-51	203	RAB6 interacting protein 1 	Material transportation	Metabolism
BpA0218	BJ979692	7		992	gb|AAX28420.2|	SJCHGC04781 protein [Schistosoma japonicum]	47.62	2.00E-29	114	"solute carrier family 6 (neurotransmitter transporter, noradrenalin), member 2 "	Material transportation	Metabolism
BpA0262	BJ979735	13	0	982	gb|EAT48706.1|	sodium/shloride dependent amino acid transporter [Aedes aegypti]	39.51	1.00E-39	166	sodium/shloride dependent amino acid transporter	Material transportation	Metabolism
BpA0310	BJ979779	2		838	emb|CAG06473.1|	unnamed protein product [Tetraodon nigroviridis]	55.74	3.00E-77	291	archain 	Material transportation	Metabolism
BpA0335	BJ979804	2		844	gb|AAH70550.1|	Xpo1 protein [Xenopus laevis]	72.86	1.00E-115	417	exportin 1 protein	Material transportation	Metabolism
BpA0338	BJ979807	2		837	ref|NP_001016587.1|	hypothetical protein LOC549341 [Xenopus tropicalis]	53.64	2.00E-64	248	Intraflagellar transport protein 52	Material transportation	Metabolism
BpA0362	BJ979831	1		794	ref|NP_956883.1|	"ATP-binding cassette, sub-family C (CFTR/MRP), member 2 [Danio rerio] gb|AAH56740.1| ATP-binding cassette, sub-family C (CFTR/MRP), member 2 [Danio rerio]"	40.74	2.00E-50	202	"ATP-binding cassette, sub-family C (CFTR/MRP), member 2"	Material transportation	Metabolism
BpA0368	BJ979837	1		839	gb|EAL30770.1|	GA18785-PA [Drosophila pseudoobscura]	57.4	2.00E-46	188	chloride channel ClC-3 	Material transportation	Metabolism
BpA0382	BJ979851	1		776	ref|NP_001034917.1|	peptide transporter PEPT2 [Danio rerio] gb|ABA86557.1| peptide transporter PEPT2 [Danio rerio]	48.57	3.00E-26	121	peptide transporter PEPT2	Material transportation	Metabolism
BpA0420	BJ979889	1		839	ref|XP_880253.1|	PREDICTED: similar to dynactin subunit p62 isoform 4 [Bos taurus]	36.36	3.00E-36	155	dynactin subunit p62 isoform 4	Material transportation	Metabolism
BpA0450	BJ979919	1		779	ref|NP_766246.1|	"solute carrier organic anion transporter family, member 4C1 [Mus musculus] gb|AAI19023.1| Solute carrier organic anion transporter family, member 4C1 [Mus musculus] gb|AAT73731.1| organic anion transporer OATP-r [Mus musculus] dbj|BAC33637.1| unnamed protein product [Mus musculus] dbj|BAC33997.1| unnamed protein product [Mus musculus]"	32.91	1.00E-28	129	"solute carrier organic anion transporter family, member 4C1"	Material transportation	Metabolism
BpA0268	BJ979740	14		972	dbj|BAB15155.1|	unnamed protein product [Homo sapiens]	42.97	2.00E-50	202	RAB6 interacting protein 1 	Material transportation	
BpA0004	BJ979488	1		785	ref|XP_971174.1|	PREDICTED: similar to NADPH--cytochrome P450 reductase (CPR) (P450R) [Tribolium castaneum]	53.78	8.00E-72	273	NADPH--cytochrome P450 reductase	Metabolism	
BpA0010	BJ979494	2	0	799	gb|EAA05138.2|	ENSANGP00000022045 [Anopheles gambiae str. PEST] ref|XP_309478.2| ENSANGP00000022045 [Anopheles gambiae str. PEST]	57.64	6.00E-43	177	cystathionase (cystathionine gamma-lyase) 	Metabolism	
BpA0015	BJ979499	1	3	862	gb|AAS55894.1|	phospholipase C beta [Lytechinus pictus]	53.82	3.00E-83	311	phospholipase C beta	Metabolism	
BpA0035	BJ979519	1		769	ref|ZP_01231789.1|	hypothetical protein CdifQ_02001420 [Clostridium difficile QCD-32g58]	40.78	8.00E-26	120	glutaryl 7-ACA acylase precursor 	Metabolism	
BpA0054	BJ979538	1	12	742	gb|AAF91295.1|	acyl-CoA synthetase 1 [Cavia porcellus] sp|Q9JID6|ACSL1_CAVPO Long-chain-fatty-acid--CoA ligase 1 (Long-chain acyl-CoA synthetase 1) (LACS 1) (Palmitoyl-CoA ligase)	56.98	2.00E-22	108	acyl-CoA synthetase 1	Metabolism	
BpA0078	BJ979557	2	58	758	gb|EAT34060.1|	"mannosyl-oligosaccharide alpha-1,2-mannosidase [Aedes aegypti]"	62.29	7.00E-59	229	"mannosyl-oligosaccharide alpha-1,2-mannosidase"	Metabolism
BpA0085	BJ979563	5	0	739	ref|NP_001966.1|	"enolase 2 [Homo sapiens] gb|AAH02745.1| Enolase 2 (gamma, neuronal) [Homo sapiens] emb|CAA36215.1| human gamma enolase [Homo sapiens] emb|CAG38819.1| ENO2 [Homo sapiens] gb|AAP36047.1| enolase 2, (gamma, neuronal) [Homo sapiens] gb|AAB51320.1| neuron specific gamma-enolase [Homo sapiens] gb|AAX32450.1| enolase 2 [synthetic construct] gb|AAX32449.1| enolase 2 [synthetic construct] sp|P09104|ENOG_HUMAN Gamma-enolase (2-phospho-D-glycerate hydro-lyase) (Neural enolase) (Neuron-specific enolase) (NSE) (Enolase 2) gb|AAX36542.1| enolase 2 [synthetic construct] gb|AAB59554.1| enolase"	71.21	8.00E-78	292	enolase 2	Metabolism
BpA0087	BJ979565	2	24	995	gb|EAA07202.2|	ENSANGP00000010243 [Anopheles gambiae str. PEST] ref|XP_311518.2| ENSANGP00000010243 [Anopheles gambiae str. PEST]	67.33	1.00E-115	418	"Succinate dehydrogenase complex, subunit A, flavoprotein precursor "	Metabolism
BpA0089	BJ979567	3	58	990	gb|EAA06297.2|	ENSANGP00000017297 [Anopheles gambiae str. PEST] ref|XP_310525.2| ENSANGP00000017297 [Anopheles gambiae str. PEST]	56.67	4.00E-55	218	"Mannosyl-oligosaccharide 1,2-alpha-mannosidase IB "	Metabolism
BpA0102	BJ979580	2		925	ref|XP_624697.1|	PREDICTED: similar to 26S proteasome non-ATPase regulatory subunit 6 (26S proteasome regulatory subunit S10) (Rpn7 protein) [Apis mellifera]	62.79	8.00E-94	335	26S proteasome non-ATPase regulatory subunit 6	Metabolism
BpA0108	BJ979586	5	0	753	gb|AAV90381.1|	gluconate kinase [Zymomonas mobilis subsp. mobilis ZM4] ref|YP_163492.1| gluconate kinase [Zymomonas mobilis subsp. mobilis ZM4]	39.39	4.00E-23	111	gluconate kinase	Metabolism
BpA0110	BJ979588	2		890	ref|XP_001120794.1|	"PREDICTED: similar to HECT, UBA and WWE domain containing 1 [Apis mellifera]"	63.39	2.00E-88	328	"HECT, UBA and WWE domain containing 1"	Metabolism
BpA0138	BJ979615	4		777	gb|AAC41624.1|	apolipoprotein D sp|P37153|APOD_RABIT Apolipoprotein D precursor (Apo-D) (ApoD)	34.15	7.00E-17	91	apolipoprotein D 	Metabolism
BpA0140	BJ979617	3		833	ref|XP_392397.2|	"PREDICTED: similar to Trehalose-6-phosphate synthase 1 CG4104-PA, partial [Apis mellifera]"	56.25	5.00E-88	327	Trehalose-6-phosphate synthase 1	Metabolism
BpA0155	BJ979631	6	24	922	pdb|2H89|A	"Chain A, Avian Respiratory Complex Ii With Malonate Bound pdb|2H88|N Chain N, Avian Mitochondrial Respiratory Complex Ii At 1.8 Angstrom Resolution pdb|2H88|A Chain A, Avian Mitochondrial Respiratory Complex Ii At 1.8 Angstrom Resolution pdb|2FBW|N Chain N, Avian Respiratory Complex Ii With Carboxin Bound pdb|2FBW|A Chain A, Avian Respiratory Complex Ii With Carboxin Bound pdb|1YQ4|A Chain A, Avian Respiratory Complex Ii With 3-Nitropropionate And Ubiquinone pdb|1YQ3|A Chain A, Avian Respiratory Complex Ii With Oxaloacetate And Ubiquinone"	62.02	1.00E-72	271	"succinate dehydrogenase complex, subunit A, flavoprotein (Fp) "	Metabolism
BpA0177	BJ979652	4	0	1339	gb|AAH80064.1|	LOC397732 protein [Xenopus laevis]	88.68	0	653	"ATP synthase, H+ transporting, mitochondrial F1 complex, alpha subunit, isoform 1, cardiac muscle "	Metabolism
BpA0178	BJ979653	5		941	ref|XP_542889.2|	"PREDICTED: similar to serine palmitoyltransferase, long chain base subunit 2 [Canis familiaris]"	65.15	7.00E-79	270	"serine palmitoyltransferase, long chain base subunit 2"	Metabolism
BpA0192	BJ979667	5	37	988	gb|AAH51189.2|	E130304F04Rik protein [Mus musculus] ref|NP_780747.1| hypothetical protein LOC245269 [Mus musculus] gb|AAI06123.1| RIKEN cDNA E130304F04 gene [Mus musculus] gb|AAI17957.1| RIKEN cDNA E130304F04 gene [Mus musculus] gb|AAI17956.1| RIKEN cDNA E130304F04 gene [Mus musculus] dbj|BAC33424.1| unnamed protein product [Mus musculus] dbj|BAC35497.1| unnamed protein product [Mus musculus] sp|Q8BHI9|NIM1_MOUSE Serine/threonine-protein kinase NIM1	56.15	1.00E-78	296	serine threonine kinase (2M829) 	Metabolism
BpA0215	BJ979689	7	0	1012	emb|CAG31275.1|	hypothetical protein [Gallus gallus] ref|NP_001006571.1| acetyl-Coenzyme A acyltransferase 2 (mitochondrial 3-oxoacyl-Coenzyme A thiolase) [Gallus gallus]	65.91	1.00E-116	421	Acetyl-Coenzyme A acyltransferase 2 (mitochondrial 3-oxoacyl-Coenzyme A thiolase) 	Metabolism
BpA0216	BJ979690	8	52	755	emb|CAF99322.1|	unnamed protein product [Tetraodon nigroviridis]	84.02	3.00E-90	334	nicotinamide nucleotide transhydrogenase 	Metabolism
BpA0217	BJ979691	13	0	998	ref|XP_973891.1|	"PREDICTED: similar to Trehalase precursor (Alpha,alpha-trehalase) (Alpha,alpha-trehalose glucohydrolase) [Tribolium castaneum]"	33.09	7.00E-39	153	Trehalase precursor	Metabolism
BpA0219	BJ979693	7	52	957	gb|EAT35199.1|	nadp transhydrogenase [Aedes aegypti]	62.05	1.00E-99	366	nadp transhydrogenase	Metabolism
BpA0225	BJ979699	9	0	860	ref|XP_971717.1|	PREDICTED: similar to CG7144-PA [Tribolium castaneum]	46.46	1.00E-59	233	lysine ketoglutarate reductase/saccharopine dehydrogenase 	Metabolism
BpA0231	BJ979705	8	0	1012	gb|AAH55221.1|	Unknown (protein for IMAGE:2639251) [Danio rerio]	57.09	1.00E-77	293	dodecenoyl-CoA delta-isomerase 	Metabolism
BpA0249	BJ979722	10	0	921	gb|AAZ71514.1|	TPR repeat [Methanosarcina barkeri str. fusaro] ref|YP_306094.1| TPR repeat [Methanosarcina barkeri str. fusaro]	27.55	4.00E-20	101	O-linked GlcNAc transferase 	Metabolism
BpA0263	BJ979736	13	0	669	gb|AAH42245.1|	Gldc-prov protein [Xenopus laevis]	60	9.00E-52	206	glycine decarboxylase p protein 	Metabolism
BpA0264	BJ979737	13	0	1512	gb|AAH44004.1|	Odc1-prov protein [Xenopus laevis]	44.42	7.00E-86	321	ornithine decarboxylase 	Metabolism
BpA0272	BJ979743	15	0	1047	ref|NP_001006720.1|	nucleoside phosphorylase [Xenopus tropicalis] gb|AAH75454.1| Nucleoside phosphorylase [Xenopus tropicalis]	45	1.00E-68	263	nucleoside phosphorylase	Metabolism
BpA0291	BJ979760	25	0	1435	gb|EAR83906.1|	hypothetical protein TTHERM_00773160 [Tetrahymena thermophila SB210]	39.96	1.00E-78	297	acyl-CoA oxidase 	Metabolism
BpA0304	BJ979773	2		812	emb|CAG10196.1|	unnamed protein product [Tetraodon nigroviridis]	38.21	1.00E-44	136	"3-hydroxyanthranilate 3,4-dioxygenase "	Metabolism
BpA0306	BJ979775	2		873	ref|XP_785833.1|	PREDICTED: similar to ubiquitin protein ligase E3 component n-recognin 2 [Strongylocentrotus purpuratus]	34.59	1.00E-43	179	ubiquitin protein ligase E3 component n-recognin 2	Metabolism
BpA0315	BJ979784	2		827	gb|AAI09438.1|	Zgc:123301 [Danio rerio] ref|NP_001032494.1| hypothetical protein LOC641476 [Danio rerio]	79.84	1.00E-115	416	NADH dehydrogenase (ubiquinone) Fe-S protein 2 	Metabolism
BpA0317	BJ979786	3	0	1281	dbj|BAA01549.1|	ornithine decarboxylase antizyme [Rattus norvegicus] sp|P54370|OAZ1_RAT Ornithine decarboxylase antizyme (ODC-Az) ref|NP_620781.1| ornithine decarboxylase antizyme 1 [Rattus norvegicus]	47.01	4.00E-25	119	ornithine decarboxylase antizyme	Metabolism
BpA0318	BJ979787	2		931	gb|EAA08045.2|	ENSANGP00000012176 [Anopheles gambiae str. PEST] ref|XP_312352.2| ENSANGP00000012176 [Anopheles gambiae str. PEST]	65.09	3.00E-62	241	glycogen synthase 	Metabolism
BpA0322	BJ979791	4		887	ref|XP_394000.2|	PREDICTED: similar to neither inactivation nor afterpotential B CG9347-PA isoform 1 [Apis mellifera]	31.85	4.00E-32	141	"beta-carotene 15, 15-dioxygenase 2 "	Metabolism
BpA0339	BJ979808	2		846	emb|CAC42368.1|	Hypothetical protein Y39E4B.12b [Caenorhabditis elegans] ref|NP_001022851.1| GLYcosylation related family member (gly-5) [Caenorhabditis elegans]	52.54	2.00E-76	288	"UDP-GalNAc&polypeptide, N-acetylgalactosaminyltransferase "	Metabolism
BpA0342	BJ979811	2		812	ref|XP_974629.1|	PREDICTED: similar to alpha-methylacyl-CoA racemase isoform 1 [Tribolium castaneum]	61.57	7.00E-69	263	alpha-methylacyl-CoA racemase isoform 1	Metabolism
BpA0345	BJ979814	2		789	ref|XP_393260.2|	"PREDICTED: similar to casein kinase II, alpha 1 polypeptide isoform 1 [Apis mellifera] ref|XP_623397.1| PREDICTED: similar to casein kinase II, alpha 1 polypeptide isoform 2 [Apis mellifera]"	89.18	1.00E-125	451	"casein kinase II, alpha 1 polypeptide isoform 1"	Metabolism
BpA0347	BJ979816	2		857	gb|EAT45617.1|	acyl-coa dehydrogenase [Aedes aegypti]	79.81	1.00E-101	343	acyl-coa dehydrogenase	Metabolism
BpA0350	BJ979819	3	0	970	gb|AAH43859.1|	Sdhb-prov protein [Xenopus laevis]	76.17	1.00E-109	396	Succinate dehydrogenase Ip subunit 	Metabolism
BpA0353	BJ979822	2		1104	gb|AAH89770.1|	"Methionine adenosyltransferase I, alpha [Rattus norvegicus] ref|NP_036992.2| methionine adenosyltransferase I, alpha [Rattus norvegicus] pdb|1O9T|B Chain B, Methionine Adenosyltransferase Complexed With Both Substrates Atp And Methionine pdb|1O9T|A Chain A, Methionine Adenosyltransferase Complexed With Both Substrates Atp And Methionine pdb|1O93|B Chain B, Methionine Adenosyltransferase Complexed With Atp And A L-Methionine Analogous pdb|1O93|A Chain A, Methionine Adenosyltransferase Complexed With Atp And A L-Methionine Analogous pdb|1O92|B Chain B, Methionine Adenosyltransferase Complexed With Adp And A L-Methionine Analogous pdb|1O92|A Chain A, Methionine Adenosyltransferase Complexed With Adp And A L-Methionine Analogous pdb|1O90|B Chain B, Methionine Adenosyltransferase Complexed With A L-Methionine Analogous pdb|1O90|A Chain A, Methionine Adenosyltransferase Complexed With A L-Methionine Analogous pdb|1QM4|B Chain B, Methionine Adenosyltransferase Complexed With A L-Methionine Analogous pdb|1QM4|A Chain A, Methionine Adenosyltransferase Complexed With A L-Methionine Analogous"	71.38	1.00E-135	485	"Methionine adenosyltransferase I, alpha"	Metabolism
BpA0354	BJ979823	1		725	ref|XP_786151.1|	"PREDICTED: similar to neuralized, possibly N-myristoylated (XR998) [Strongylocentrotus purpuratus]"	38.38	1.00E-33	145	"neuralized, possibly N-myristoylated"	Metabolism
BpA0363	BJ979832	1		822	ref|NP_979706.1|	hypothetical protein BCE_3406 [Bacillus cereus ATCC 10987] gb|AAS42314.1| conserved hypothetical protein [Bacillus cereus ATCC 10987]	33.33	8.00E-17	91	3-carboxymuconate cyclase 	Metabolism
BpA0370	BJ979839	1		848	ref|NP_957362.1|	hypothetical protein LOC394043 [Danio rerio] gb|AAH45930.1| Zgc:56126 [Danio rerio]	40.89	5.00E-36	154	epoxide hydrolase 	Metabolism
BpA0379	BJ979848	1		780	emb|CAF94659.1|	unnamed protein product [Tetraodon nigroviridis]	31.82	3.00E-22	108	Fatty acid synthase	Metabolism
BpA0393	BJ979862	1		830	ref|NP_001015773.1|	MGC108319 protein [Xenopus tropicalis] gb|AAH89713.1| MGC108319 protein [Xenopus tropicalis]	62.39	7.00E-34	147	"5'-nucleotidase, cytosolic II "	Metabolism
BpA0399	BJ979868	1		826	ref|XP_418363.1|	"PREDICTED: similar to KIAA0896 protein, partial [Gallus gallus]"	50	2.00E-25	119	extraembryonic development protein isoform 7	Metabolism
BpA0404	BJ979873	1		811	dbj|BAB72139.1|	Acyl-CoA synthetase 3 [Homo sapiens] dbj|BAB72074.1| Acyl-CoA synthetase 3 [Homo sapiens] dbj|BAA37142.1| Acyl-CoA synthetase 3 [Homo sapiens]	49.79	9.00E-55	216	Acyl-CoA synthetase 3	Metabolism
BpA0405	BJ979874	1		823	dbj|BAC65668.1|	mKIAA0842 protein [Mus musculus]	30.62	7.00E-26	120	"pleckstrin homology domain containing, family M (with RUN domain) member 2 isoform 7 "	Metabolism
BpA0407	BJ979876	1		836	gb|AAH63941.1|	Zgc:77593 [Danio rerio] ref|NP_957174.1| hypothetical protein LOC393854 [Danio rerio]	32.48	2.00E-32	142	Dual specificity protein phosphatase 16 	Metabolism
BpA0414	BJ979883	1		805	ref|XP_970163.1|	"PREDICTED: similar to CG11876-PD, isoform D [Tribolium castaneum]"	75.76	1.00E-101	370	Pyruvate dehydrogenase E1 component beta subunit 	Metabolism
BpA0419	BJ979888	1		851	gb|ABG37971.1|	unknown [Rattus norvegicus] ref|XP_001072707.1| PREDICTED: similar to lysophosphatidic acid acyltransferase zeta [Rattus norvegicus] ref|XP_214379.2| PREDICTED: similar to lysophosphatidic acid acyltransferase zeta [Rattus norvegicus]	36.61	5.00E-36	154	putative lysophosphatidic acid acyltransferase 	Metabolism
BpA0432	BJ979901	1		844	gb|AAH84481.1|	"Cat eye syndrome chromosome region, candidate 5 homolog (human) [Xenopus tropicalis] ref|NP_001011089.1| cat eye syndrome chromosome region, candidate 5 homolog [Xenopus tropicalis]"	40.54	5.00E-49	197	"Cat eye syndrome chromosome region, candidate 5 homolog"	Metabolism
BpA0434	BJ979903	1		832	gb|AAZ71391.1|	conserved hypothetical protein [Methanosarcina barkeri str. fusaro] ref|YP_305971.1| hypothetical protein Mbar_A2478 [Methanosarcina barkeri str. fusaro]	38.46	7.00E-45	183	lipoprotein 	Metabolism
BpA0442	BJ979911	1		833	ref|XP_789655.1|	"PREDICTED: similar to acyl-Coenzyme A dehydrogenase, very long chain [Strongylocentrotus purpuratus]"	46.98	3.00E-51	204	"acyl-Coenzyme A dehydrogenase, very long chain"	Metabolism
BpA0446	BJ979915	1		790	ref|NP_001001257.1|	"hypothetical protein LOC407969 [Xenopus tropicalis] gb|AAH67946.1| Hypothetical protein MGC69434 [Xenopus tropicalis] emb|CAJ81872.1| aldolase C, fructose-bisphosphate [Xenopus tropicalis]"	74.04	1.00E-64	150	fructose-bisphosphate aldolase A 	Metabolism
BpA0447	BJ979916	1		833	gb|AAH60762.1|	Phosphodiesterase 8A [Homo sapiens]	65.88	6.00E-28	127	Phosphodiesterase 8A	Metabolism
BpA0452	BJ979921	1		733	ref|XP_976172.1|	PREDICTED: similar to Protein-S-isoprenylcysteine O-methyltransferase (Isoprenylcysteine carboxylmethyltransferase) (Prenylcysteine carboxyl methyltransferase) (pcCMT) (Prenylated protein carboxyl methyltransferase) (PPMT) isoform 2 [Tribolium castaneum] ref|XP_967710.1| PREDICTED: similar to Protein-S-isoprenylcysteine O-methyltransferase (Isoprenylcysteine carboxylmethyltransferase) (Prenylcysteine carboxyl methyltransferase) (pcCMT) (Prenylated protein carboxyl methyltransferase) (PPMT) isoform 1 [Tribolium castaneum]	56.99	3.00E-61	237	Protein-S-isoprenylcysteine O-methyltransferase	Metabolism
BpA0454	BJ979923	1		821	emb|CAE12479.1|	CpmC protein involved in carbapenem biosynthesis [Photorhabdus luminescens subsp. laumondii TTO1] emb|CAD29762.1| CpmC protein [Photorhabdus luminescens subsp. laumondii] ref|NP_927550.1| CpmC protein involved in carbapenem biosynthesis [Photorhabdus luminescens subsp. laumondii TTO1]	40.58	9.00E-42	173	CpmC protein involved in carbapenem biosynthesis	Metabolism
BpA0457	BJ979926	1		799	gb|AAI13541.1|	Elastase 2B [Homo sapiens] gb|AAI13543.1| Elastase 2B [Homo sapiens] sp|P08218|ELA2B_HUMAN Elastase-2B precursor gb|AAA52381.1| pancreatic elastase IIB zymogen	50.39	6.00E-22	107	Elastase 2B	Metabolism
BpA0459	BJ979928	1		848	gb|EAA09266.2|	ENSANGP00000016944 [Anopheles gambiae str. PEST] ref|XP_313763.2| ENSANGP00000016944 [Anopheles gambiae str. PEST]	74.55	1.00E-119	431	Dimethyladenosine transferase 	Metabolism
BpA0475	BJ979944	1		804	ref|XP_606901.2|	"PREDICTED: similar to Protein kinase C, iota type (nPKC-iota) (Atypical protein kinase C-lambda/iota) (aPKC-lambda/iota) (PRKC-lambda/iota) [Bos taurus]"	58.75	3.00E-45	184	"Protein kinase C, iota type"	Metabolism
BpA0480	BJ979949	1		850	ref|XP_785383.1|	PREDICTED: similar to putative protein of bilaterial origin (5K780) [Strongylocentrotus purpuratus]	35.61	6.00E-44	180	protein of bilaterial origin (5K780) 	Metabolism
BpA0489	BJ979958	1		547	gb|AAH34219.1|	Glutamic pyruvate transaminase (alanine aminotransferase) 2 [Mus musculus] tpg|DAA05290.1| TPA_exp: alanine aminotransferase 2 [Mus musculus]	59.2	2.00E-41	170	Glutamic pyruvate transaminase	Metabolism
BpA0490	BJ979959	1		787	gb|ABA62325.1|	protective antigen 4D8 [Ixodes ricinus]	47.24	2.00E-20	102	protective antigen 4D8	Metabolism
BpA0495	BJ979964	1	27	833	ref|XP_975581.1|	PREDICTED: similar to CG8709-PA [Tribolium castaneum]	69.77	6.00E-31	137	lipin 1 	Metabolism
BpA0498	BJ979967	1		826	ref|XP_794381.1|	PREDICTED: similar to phosphoethanolamine N-methyltransferase (49.8 kD) (5F113) [Strongylocentrotus purpuratus]	52.41	1.00E-73	169	phosphoethanolamine N-methyltransferase	Metabolism
BpA0499	BJ979968	1		876	dbj|BAC55878.1|	3-methylcrotonyl CoA carboxylase biotin containing subunit [Pagrus major] dbj|BAC44871.1| methylcrotonoyl-Coenzyme A carboxylase 1 (alpha) [Pagrus major]	70.53	1.00E-116	419	3-methylcrotonyl CoA carboxylase biotin containing subunit	Metabolism
BpA0504	BJ979973	1		587	ref|ZP_01245368.1|	Protein-methionine-S-oxide reductase [Flavobacterium johnsoniae UW101] gb|EAS59817.1| Protein-methionine-S-oxide reductase [Flavobacterium johnsoniae UW101]	54.81	1.00E-51	124	Protein-methionine-S-oxide reductase	Metabolism
BpA0518	BJ979987	1		820	gb|AAR10068.1|	similar to Drosophila melanogaster CG11015 [Drosophila yakuba] gb|AAR09985.1| similar to Drosophila melanogaster CG11015 [Drosophila yakuba]	47.78	8.00E-20	100	cytochrome c oxidase polypeptide Vb 	Metabolism
BpA0523	BJ979992	1		847	ref|XP_782983.1|	"PREDICTED: similar to phosphorylase, glycogen; brain [Strongylocentrotus purpuratus]"	70	1.00E-51	206	glycogen phosphorylase 	Metabolism
BpA0606	BJ999210	2		563	ref|NP_776330.1|	"dihydrolipoamide branched chain transacylase E2 [Bos taurus] sp|P11181|ODB2_BOVIN Lipoamide acyltransferase component of branched-chain alpha-keto acid dehydrogenase complex, mitochondrial precursor (Dihydrolipoyllysine-residue (2-methylpropanoyl)transferase) (E2) (Dihydrolipoamide branched chain transacylase) (BCKAD E2 subunit) gb|AAA30597.1| transacylase precursor"	62	8.00E-49	195	dihydrolipoamide branched chain transacylase E2	Metabolism
BpA0614	BJ999218	4	60	754	gb|AAF48244.2|	CG1618-PA [Drosophila melanogaster] gb|AAQ23577.1| RE33604p [Drosophila melanogaster] ref|NP_524877.1| comatose CG1618-PA [Drosophila melanogaster] sp|P46461|NSF1_DROME Vesicular-fusion protein Nsf1 (N-ethylmaleimide-sensitive fusion protein 1) (NEM-sensitive fusion protein 1) (dNsf-1) (Protein comatose) gb|AAA83413.1| N-ethylmaleimide-sensitive fusion protein	84.06	1.00E-118	428	N-ethylmaleimide sensitive fusion protein 	Metabolism
BpA0631	BJ999235	1		788	gb|AAH64248.1|	Hypothetical protein MGC76242 [Xenopus tropicalis] ref|NP_989263.1| hypothetical protein LOC394876 [Xenopus tropicalis]	42.58	1.00E-49	199	nasopharyngeal epithelium specific protein 1	Metabolism
BpA0632	BJ999236	1	6	662	ref|XP_417486.1|	PREDICTED: similar to aminopeptidase-like 1 [Gallus gallus]	62.43	2.00E-58	228	aminopeptidase-like 1	Metabolism
BpA0633	BJ999237	1		720	ref|YP_635494.1|	"chitinase, class I [Myxococcus xanthus DK 1622] gb|ABF90437.1| chitinase, class I [Myxococcus xanthus DK 1622]"	40.93	2.00E-27	125	"chitinase, class I "	Metabolism
BpA0640	BJ999244	1	3	687	gb|AAB30161.1|	"phospholipase C beta 4, PLC beta 4 {N-terminal} [cattle, retina, Peptide Partial, 186 aa]"	42.45	2.00E-27	125	phospholipase C beta	Metabolism
BpA0646	BJ999250	1	45	554	ref|XP_794254.1|	PREDICTED: similar to TPR repeat containing protein family member (75.6 kD) (1F558) [Strongylocentrotus purpuratus]	67.6	9.00E-68	258	TPR repeat containing protein family member	Metabolism
BpA0647	BJ999251	2		685	dbj|BAD18074.1|	calcium-transpoting ATPase [Ciona savignyi]	60.99	2.00E-74	281	calcium-transpoting ATPase	Metabolism
BpA0083	BJ979561	5	14	929	ref|NP_008691.1|COX3_15089	cytochrome c oxidase subunit III [Anopheles quadrimaculatus A] sp|P33508|COX3_ANOQU Cytochrome c oxidase subunit 3 (Cytochrome c oxidase polypeptide III) pir||T12003 cytochrome-c oxidase (EC 1.9.3.1) chain III - Anopheles quadrimaculatus A mitochondrion prf||2015259F cytochrome oxidase:SUBUNIT=3	52.76	7.00E-55	217	cytochrome c oxidase subunit III	Mitochondrial gene
BpA0133	BJ979610	6	0	816	ref|YP_112436.1|	cytochrome c oxidase subunit I [Octopus vulgaris] dbj|BAD52273.1| cytochrome oxidase subunit I [Octopus vulgaris]	56.71	2.00E-73	267	cytochrome c oxidase subunit I	Mitochondrial gene
BpA0320	BJ979789	2		797	ref|NP_009244.1|CYTB_15124	cytochrome b [Platynereis dumerilii] gb|AAF02683.1| cytochrome b apoenzyme; COB [Platynereis dumerilii]	58.49	9.00E-87	322	cytochrome b	Mitochondrial gene
BpA0036	BJ979520	2	0	741	ref|XP_001122133.1|	PREDICTED: similar to CG3108-PA [Apis mellifera]	48.13	4.00E-50	200	carboxypeptidase B?	Protease
BpA0045	BJ979529	1	8	725	gb|AAT37514.1|	glutamyl aminopeptidase [Pediculus humanus]	31.65	2.00E-28	129	glutamyl aminopeptidase	Protease
BpA0141	BJ979618	4		922	ref|ZP_01245592.1|	Peptidase S15 [Flavobacterium johnsoniae UW101] gb|EAS59232.1| Peptidase S15 [Flavobacterium johnsoniae UW101]	30.51	3.00E-27	125	Peptidase S15	Protease
BpA0198	BJ979673	5	0	1341	dbj|BAA86911.1|	"homologue of Sarcophaga 26,29kDa proteinase [Periplaneta americana]"	56.73	1.00E-138	495	"Sarcophaga 26,29kDa proteinase"	Protease
BpA0258	BJ979731	13	0	1409	gb|AAF54925.1|	CG8773-PA [Drosophila melanogaster] ref|NP_650273.1| CG8773-PA [Drosophila melanogaster]	25.26	1.00E-32	144	glutamyl aminopeptidase	Protease
BpA0259	BJ979732	12	0	1267	gb|AAL16954.1|	cathepsin L-like cysteine protease precursor [Delia radicum]	55.56	8.00E-98	360	cathepsin L-like cysteine protease precursor	Protease
BpA0266	BJ979738	13	0	847	ref|XP_784853.1|	PREDICTED: similar to N-acetylated alpha-linked acidic dipeptidase 2 [Strongylocentrotus purpuratus]	42.61	2.00E-60	235	N-acetylated alpha-linked acidic dipeptidase 2	Protease
BpA0351	BJ979820	2		855	gb|AAS94231.1|	legumain-like protease precursor [Ixodes ricinus]	62.5	3.00E-98	361	legumain-like protease precursor	Protease
BpA0503	BJ979972	1		835	gb|AAL48191.1|	cathepsin C [Homo sapiens]	65.04	1.00E-95	352	cathepsin C	Protease
BpA0602	BJ999206	56	0	1076	emb|CAA59441.1|	cathepsin l [Litopenaeus vannamei]	60.31	1.00E-111	406	cathepsin l	Protease
BpA0026	BJ979510	2	0	868	ref|XP_623583.1|	PREDICTED: similar to Srp54 CG4602-PA [Apis mellifera]	39.42	3.00E-17	92	Srp54 CG4602-PA 	Unclassified
BpA0051	BJ979535	1	10	836	ref|XP_539419.2|	PREDICTED: hypothetical protein XP_539419 [Canis familiaris]	46.71	6.00E-34	147	hypothetical protein XP_539419	Unclassified
BpA0079	BJ979558	3	0	665	ref|NP_823881.1|	hypothetical protein SAV2705 [Streptomyces avermitilis MA-4680] dbj|BAC70416.1| hypothetical protein [Streptomyces avermitilis MA-4680]	42.97	6.00E-27	123	hypothetical protein SAV2705	Unclassified
BpA0091	BJ979569	2	45	991	gb|AAH72174.1|	MGC80272 protein [Xenopus laevis]	50.35	4.00E-65	156	MGC80272 protein	Unclassified
BpA0092	BJ979570	2	43	868	ref|XP_696744.1|	PREDICTED: similar to CG10341-PA [Danio rerio]	47.54	2.00E-23	112	CG10341-PA	Unclassified
BpA0116	BJ979594	2	0	1013	ref|NP_598568.1|	leucine rich repeat containing 59 [Mus musculus] gb|AAH66172.1| Leucine rich repeat containing 59 [Mus musculus] gb|AAH06877.1| Leucine rich repeat containing 59 [Mus musculus] emb|CAI24964.1| novel protein [Mus musculus] dbj|BAC35390.1| unnamed protein product [Mus musculus] dbj|BAE41137.1| unnamed protein product [Mus musculus] sp|Q922Q8|LRC59_MOUSE Leucine-rich repeat-containing protein 59	50.7	3.00E-33	145	similar to CAI24964 	Unclassified
BpA0162	BJ979637	4	36	992	ref|XP_688753.1|	PREDICTED: hypothetical protein XP_683661 [Danio rerio]	30.08	1.00E-24	116	similar to XP_688753	Unclassified
BpA0188	BJ979663	6	54	886	gb|EAT44386.1|	conserved hypothetical protein [Aedes aegypti]	38.16	4.00E-58	228	conserved hypothetical protein	Unclassified
BpA0227	BJ979701	9	34	854	emb|CAE67689.1|	Hypothetical protein CBG13257 [Caenorhabditis briggsae]	36.31	3.00E-23	111	Hypothetical protein CBG13257	Unclassified
BpA0229	BJ979703	8	0	911	ref|XP_973472.1|	PREDICTED: similar to CG5645-PA [Tribolium castaneum]	33.01	7.00E-23	102	similar to CG5645-PA	Unclassified
BpA0239	BJ979713	9		832	gb|AAF51020.1|	CG4104-PA [Drosophila melanogaster] ref|NP_608827.1| Trehalose-6-phosphate synthase 1 CG4104-PA [Drosophila melanogaster] gb|AAX33476.1| RE05454p [Drosophila melanogaster] gb|AAD38628.1| BcDNA.GH08860 [Drosophila melanogaster]	51.33	5.00E-38	160	similar to CG4104-PA	Unclassified
BpA0242	BJ979716	9	0	822	ref|XP_392777.2|	PREDICTED: similar to CG6443-PA [Apis mellifera]	36.26	9.00E-42	173	similar to CG6443-PA	Unclassified
BpA0260	BJ979733	12		786	gb|AAF59138.1|	CG8713-PA [Drosophila melanogaster] gb|AAL48792.1| RE21922p [Drosophila melanogaster] ref|NP_610349.1| CG8713-PA [Drosophila melanogaster]	37.19	7.00E-17	91	similar to CG8713-PA	Unclassified
BpA0269	BJ979741	15	0	1168	ref|XP_975124.1|	PREDICTED: similar to CG3149-PA [Tribolium castaneum]	40.22	3.00E-47	192	similar to CG3149-PA	Unclassified
BpA0283	BJ979752	19	0	1642	ref|XP_624902.1|	"PREDICTED: similar to CG8129-PB, isoform B [Apis mellifera]"	51.64	1.00E-114	220	"similar to CG8129-PB, isoform B"	Unclassified
BpA0294	BJ979763	47	0	1811	gb|EAT45724.1|	saposin [Aedes aegypti]	22.65	1.00E-42	177	similar to CG12070-PA 	Unclassified
BpA0319	BJ979788	2		857	ref|XP_968609.1|	PREDICTED: similar to CG30010-PA [Tribolium castaneum]	35.78	2.00E-26	122	similar to CG30010-PA	Unclassified
BpA0361	BJ979830	1		787	gb|AAL48977.1|	RE39037p [Drosophila melanogaster]	24.8	8.00E-19	97	similar to RE39037p	Unclassified
BpA0429	BJ979898	1		796	ref|XP_426497.1|	PREDICTED: similar to chromosome 10 open reading frame 42 [Gallus gallus]	40	4.00E-46	187	chromosome 10 open reading frame 42	Unclassified
BpA0453	BJ979922	1		841	gb|EAT46400.1|	n-acetylglucosamine-6-phosphate deacetylase [Aedes aegypti]	51.01	2.00E-38	162	similar to ENSANGP00000015415 	Unclassified
BpA0468	BJ979937	1		852	gb|AAI11360.1|	Hypothetical LOC523361 [Bos taurus] ref|NP_001033225.1| hypothetical protein LOC523361 [Bos taurus]	43.83	2.00E-45	185	similar to LOC523361 	Unclassified
BpA0472	BJ979941	1		748	gb|AAF51958.1|	"CG2082-PA, isoform A [Drosophila melanogaster] ref|NP_730998.1| CG2082-PA, isoform A [Drosophila melanogaster]"	30.3	2.00E-23	112	similar to CG2082-PA 	Unclassified
BpA0500	BJ979969	1		594	ref|XP_393044.3|	PREDICTED: similar to CG7582-PA [Apis mellifera]	48.4	2.00E-37	158	similar to CG7582-PA	Unclassified
BpA0510	BJ979979	1		757	emb|CAG32760.1|	"hypothetical protein [Gallus gallus] ref|NP_001006162.1| WD repeat domain, phosphoinositide interacting 2 [Gallus gallus] sp|Q5ZHN3|WIPI2_CHICK WD repeat domain phosphoinositide-interacting protein 2 (WIPI-2)"	49.36	1.00E-37	159	hypothetical protein	Unclassified
BpA0524	BJ979993	1		651	gb|AAH87372.1|	LOC495986 protein [Xenopus laevis]	63.16	2.00E-67	186	LOC495986 protein	Unclassified
BpA0609	BJ999213	3	60	757	emb|CAG02081.1|	unnamed protein product [Tetraodon nigroviridis]	48.25	1.00E-56	222	unnamed protein product	Unclassified
BpA0617	BJ999221	5	50	749	ref|XP_397276.2|	PREDICTED: similar to unc-104 CG8566-PD isoform 1 [Apis mellifera]	58.68	2.00E-40	168	similar to unc-104 CG8566-PD isoform 1	Unclassified
BpA0620	BJ999224	2	0	1507	ref|XP_972053.1|	PREDICTED: similar to CG5809-PA [Tribolium castaneum]	52.53	1.00E-129	464	similar to CG5809-PA 	Unclassified
BpA0621	BJ999225	1	12	758	emb|CAG06540.1|	unnamed protein product [Tetraodon nigroviridis]	44.85	6.00E-40	167	unnamed protein product	Unclassified
BpA0627	BJ999231	1	8	748	ref|XP_786118.1|	PREDICTED: similar to CG8773-PA [Strongylocentrotus purpuratus]	35.62	1.00E-30	135	similar to CG8773-PA	Unclassified
BpA0634	BJ999238	1		757	gb|AAH97584.1|	LOC398026 protein [Xenopus laevis]	51.25	2.00E-61	238	LOC398026 protein	Unclassified
BpA0635	BJ999239	1		729	ref|XP_971717.1|	PREDICTED: similar to CG7144-PA [Tribolium castaneum]	65.29	1.00E-91	338	similar to CG7144-PA	Unclassified
BpA0638	BJ999242	1	4	703	ref|XP_970849.1|	"PREDICTED: similar to CG32030-PA, isoform A [Tribolium castaneum]"	52.97	2.00E-56	221	similar to CG32030-PA	Unclassified
BpA0642	BJ999246	1	2	645	emb|CAG00640.1|	unnamed protein product [Tetraodon nigroviridis]	60.26	4.00E-40	167	unnamed protein product	Unclassified
BpA0003	BJ979487	1	1	950							
BpA0005	BJ979489	1	40	896	gb|AAN35323.1|	hypothetical protein [Plasmodium falciparum 3D7] ref|NP_700599.1| hypothetical protein PF10_0125 [Plasmodium falciparum 3D7]	27.71	0.69	38		
BpA0006	BJ979490	1		866	ref|XP_533030.2|	"PREDICTED: similar to acid phosphatase 6, lysophosphatidic [Canis familiaris]"	40.54	2.00E-17	79		
BpA0009	BJ979493	1	2	670	ref|XP_854393.1|	PREDICTED: similar to Glycogenin-1 [Canis familiaris]	23.73	0.013	43		
BpA0011	BJ979495	1		794	ref|NP_701579.1|	hypothetical protein PFL1085w [Plasmodium falciparum 3D7] gb|AAN36303.1| hypothetical protein PFL1085w [Plasmodium falciparum 3D7]	25.43	0.003	45		
BpA0018	BJ979502	1	4	854	ref|XP_970849.1|	"PREDICTED: similar to CG32030-PA, isoform A [Tribolium castaneum]"	46.77	4.00E-08	62		
BpA0019	BJ979503	1		774	ref|XP_001087599.1|	PREDICTED: similar to syntenin isoform 3 isoform 1 [Macaca mulatta]	36.36	7.00E-04	47		
BpA0020	BJ979504	1	5	654	gb|EAT43857.1|	protein phosphatase type 2c [Aedes aegypti]	32	0.027	42
BpA0022	BJ979506	2		780	gb|AAH52476.1|	HLA-B-associated transcript 3 [Danio rerio] ref|NP_958445.1| HLA-B-associated transcript 3 [Danio rerio]	22.11	0.006	44
BpA0024	BJ979508	1		810	ref|NP_113283.1|	hypothetical protein [Guillardia theta] gb|AAK39843.1| hypothetical protein [Guillardia theta]	30.56	0.77	37
BpA0028	BJ979512	1		480	ref|NP_048240.1|	ORF MSV169 hypothetical protein [Melanoplus sanguinipes entomopoxvirus] gb|AAC97684.1| ORF MSV169 hypothetical protein [Melanoplus sanguinipes entomopoxvirus]	36	7.3	32
BpA0030	BJ979514	1		931	gb|EAT47814.1|	conserved hypothetical protein [Aedes aegypti]	30.11	1.00E-12	77
BpA0031	BJ979515	1	6	794	emb|CAG25394.1|	hypothetical protein [Plasmodium falciparum 3D7] ref|XP_966142.1| hypothetical protein PFF0755c [Plasmodium falciparum 3D7]	29.76	0.57	38
BpA0032	BJ979516	2	25	854	emb|CAI76239.1|	"RNA-binding protein, putative [Theileria annulata] ref|XP_952864.1| hypothetical protein TA07150 [Theileria annulata strain Ankara]"	23.29	0.002	46
BpA0033	BJ979517	2	13	718	ref|XP_792365.1|	"PREDICTED: similar to TBC1 domain family member 1, partial [Strongylocentrotus purpuratus]"	30.25	2.00E-14	82
BpA0034	BJ979518	1	0	278					
BpA0037	BJ979521	1		525	emb|CAG25394.1|	hypothetical protein [Plasmodium falciparum 3D7] ref|XP_966142.1| hypothetical protein PFF0755c [Plasmodium falciparum 3D7]	21.66	2.5	34
BpA0040	BJ979524	1		716	ref|XP_871158.1|	PREDICTED: hypothetical protein XP_866065 [Bos taurus]	27.82	2.00E-04	49
BpA0044	BJ979528	2	14	727	ref|XP_799121.1|	PREDICTED: hypothetical protein XP_794028 [Strongylocentrotus purpuratus]	35	0.033	42
BpA0046	BJ979530	1		752	emb|CAD52370.1|	hypothetical protein [Plasmodium falciparum 3D7] ref|NP_705134.1| hypothetical protein [Plasmodium falciparum 3D7]	23.39	0.18	39
BpA0048	BJ979532	1	9	714	ref|XP_785863.1|	PREDICTED: similar to Sacsin [Strongylocentrotus purpuratus]	42.05	2.00E-11	72
BpA0049	BJ979533	1		547	ref|ZP_01165416.1|	proline dehydrogenase [Oceanospirillum sp. MED92] gb|EAR62768.1| proline dehydrogenase [Oceanospirillum sp. MED92]	30	0.087	39
BpA0050	BJ979534	2	39	728	ref|XP_796978.1|	"PREDICTED: similar to myosin, heavy polypeptide 13, skeletal muscle [Strongylocentrotus purpuratus]"	25.6	1.00E-07	60
BpA0055	BJ979539	2	26	783	tpg|DAA02048.1|	TPA_exp: GRP21 [Arabidopsis thaliana]	28.57	0.004	45
BpA0056	BJ979540	2	0	695	gb|ABA42878.1|	small heat shock protein [uncultured cnidarian]	22.54	5.00E-07	57
BpA0057	BJ979541	2		755	ref|XP_780307.1|	"PREDICTED: similar to CG31004-PA, isoform A [Strongylocentrotus purpuratus]"	28.71	7.5	34
BpA0058	BJ979542	1		631	ref|ZP_01353890.1|	translation initiation factor IF-2:Small GTP-binding protein domain [Clostridium phytofermentans ISDg] gb|EAT22688.1| translation initiation factor IF-2:Small GTP-binding protein domain [Clostridium phytofermentans ISDg]	28.57	0.071	40
BpA0059	BJ979543	2		923	emb|CAD51672.1|	hypothetical protein [Plasmodium falciparum 3D7] ref|NP_703652.1| hypothetical protein [Plasmodium falciparum 3D7]	24.77	0.066	41
BpA0060	BJ979544	1		516					
BpA0062	BJ979546	1		796	gb|AAN37300.1|	hypothetical protein PF14_0687 [Plasmodium falciparum 3D7] ref|NP_702576.1| hypothetical protein PF14_0687 [Plasmodium falciparum 3D7]	29.1	0.008	44
BpA0063	BJ979547	2	40	708	ref|XP_782226.1|	PREDICTED: similar to Separin (Separase) (Caspase-like protein ESPL1) (Extra spindle poles-like 1 protein) [Strongylocentrotus purpuratus]	25.32	0.092	40
BpA0064	BJ979548	1		726	emb|CAE77093.1|	DNA primase [Mycoplasma mycoides subsp. mycoides SC] ref|NP_975451.1| DNA primase [Mycoplasma mycoides subsp. mycoides SC str. PG1]	31.65	9	33
BpA0066	BJ979550	1		788	emb|CAK05392.1|	novel protein [Danio rerio]	22.12	0.066	41
BpA0068	BJ979552	1		404	ref|XP_001123102.1|	PREDICTED: similar to Y37E3.4 [Apis mellifera]	62.22	3.00E-08	60
BpA0070	BJ979553	3	0	286	gb|AAB41263.3|	rhoptry protein [Plasmodium yoelii]	22.73	0.16	38
BpA0072	BJ979554	1		742	ref|XP_629257.1|	hypothetical protein DDBDRAFT_0219833 [Dictyostelium discoideum AX4] gb|EAL60840.1| hypothetical protein DDBDRAFT_0219833 [Dictyostelium discoideum AX4]	29.63	6.00E-07	53
BpA0073	BJ979555	2		753	ref|NP_113137.1|	hypothetical protein [Guillardia theta] gb|AAK39709.1| hypothetical protein [Guillardia theta]	31.43	5.7	34
BpA0081	BJ979559	2	0	653	emb|CAE67112.1|	Hypothetical protein CBG12526 [Caenorhabditis briggsae]	40.85	9.00E-06	53
BpA0082	BJ979560	2		575	emb|CAG60412.1|	unnamed protein product [Candida glabrata CBS138] ref|XP_447475.1| hypothetical protein CAGL0I05170g [Candida glabrata CBS138]	37.88	0.004	44
BpA0084	BJ979562	3	37	765	gb|AAG38546.1|	putative sucrose carrier Sca1 [Pneumocystis carinii f. sp. carinii]	26.15	4.4	35
BpA0094	BJ979572	2		875	ref|XP_425698.1|	PREDICTED: similar to Matrilin-4 precursor [Gallus gallus]	29.25	1.00E-12	77
BpA0096	BJ979574	2	55	970	dbj|BAE06377.1|	transcription factor protein [Ciona intestinalis]	29.03	0.35	39
BpA0097	BJ979575	3	53	840	ref|XP_515058.1|	PREDICTED: similar to KIAA0845 protein [Pan troglodytes]	31.72	0.28	39
BpA0101	BJ979579	3	54	908	ref|XP_414587.1|	PREDICTED: similar to dynactin 4 (p62); dynactin p62 subunit [Gallus gallus]	22.56	1.00E-06	43
BpA0105	BJ979583	3	29	856	gb|AAF48863.1|	CG15040-PA [Drosophila melanogaster] ref|NP_573311.1| CG15040-PA [Drosophila melanogaster]	22.7	3.00E-10	69
BpA0107	BJ979585	3	34	809	emb|CAD50817.1|	hypothetical protein [Plasmodium falciparum 3D7] ref|NP_704009.1| hypothetical protein [Plasmodium falciparum 3D7]	22.83	0.024	42
BpA0109	BJ979587	2	25	886	gb|EAT32752.1|	toll [Aedes aegypti]	27.38	1.00E-15	87
BpA0113	BJ979591	3	0	275					
BpA0114	BJ979592	2	0	808	ref|NP_499353.1|	Y39A1A.16 [Caenorhabditis elegans] emb|CAA21028.1| Hypothetical protein Y39A1A.16 [Caenorhabditis elegans]	36.67	1.7	36
BpA0115	BJ979593	2	0	1226	ref|XP_425893.1|	PREDICTED: similar to cAMP responsive element binding protein 3-like 3; CREB/ATF family transcription factor [Gallus gallus]	43.01	3.00E-17	73
BpA0121	BJ979598	3		714	gb|AAH30862.1|	Muc2 protein [Mus musculus]	26.23	5.00E-11	71
BpA0123	BJ979600	4	61	776	gb|AAD30114.1|	semaphorin 2a precursor [Schistocerca gregaria] sp|Q9XZC8|SEM2A_SCHGR Semaphorin-2A precursor (Sema-2A) (Sema II)	27.85	5.00E-12	74
BpA0124	BJ979601	4	23	757	ref|XP_397110.3|	"PREDICTED: similar to scribbled CG5462-PD, isoform D [Apis mellifera]"	38.37	4.00E-07	58
BpA0125	BJ979602	3	18	930	gb|AAN14041.1|	"CG11844-PC, isoform C [Drosophila melanogaster] gb|AAN14040.1| CG11844-PA, isoform A [Drosophila melanogaster] gb|AAK93541.1| SD06613p [Drosophila melanogaster] ref|NP_733085.1| CG11844-PC, isoform C [Drosophila melanogaster] ref|NP_733084.1| CG11844-PA, isoform A [Drosophila melanogaster]"	44.07	2.00E-16	90
BpA0126	BJ979603	4		467	emb|CAB10857.1|	SPAC5D6.09c [Schizosaccharomyces pombe] ref|NP_593360.1| hypothetical protein SPAC5D6.09c [Schizosaccharomyces pombe 972h-]	38.71	9.1	32
BpA0129	BJ979606	3	39	928	ref|XP_635612.1|	hypothetical protein DDBDRAFT_0188916 [Dictyostelium discoideum AX4] gb|EAL62112.1| hypothetical protein DDBDRAFT_0188916 [Dictyostelium discoideum AX4]	23.28	3.00E-06	55
BpA0130	BJ979607	4		918	gb|AAN35171.1|	hypothetical protein [Euprymna scolopes]	37.88	6.00E-05	51
BpA0139	BJ979616	4	56	869	emb|CAG13833.1|	unnamed protein product [Tetraodon nigroviridis]	41.51	1.1	37
BpA0144	BJ979621	3	0	759	ref|XP_001077019.1|	PREDICTED: similar to Ninein [Rattus norvegicus] ref|XP_216723.4| PREDICTED: similar to Ninein [Rattus norvegicus]	28.44	0.14	40
BpA0145	BJ979622	3	0	1369	ref|XP_971277.1|	PREDICTED: similar to CG2762-PA [Tribolium castaneum]	33.33	8.00E-11	72
BpA0147	BJ979624	3	0	1339	gb|AAH43852.1|	Xbp1-prov protein [Xenopus laevis]	62.5	1.00E-05	54
BpA0150	BJ979626	5	55	881	ref|NP_499035.1|	ZC84.6 [Caenorhabditis elegans] emb|CAA79570.1| Hypothetical protein ZC84.6 [Caenorhabditis elegans]	37.74	7.5	34
BpA0151	BJ979627	5	0	812	dbj|BAB30945.1|	unnamed protein product [Mus musculus]	39.02	1.00E-18	75
BpA0152	BJ979628	4		881	gb|AAB68048.1|	proline-rich protein PRP2 precursor [Lupinus luteus]	33.33	1.00E-11	73
BpA0153	BJ979629	5	42	840	ref|XP_795012.1|	PREDICTED: similar to G protein-coupled receptor 64 [Strongylocentrotus purpuratus]	24.27	2.00E-13	79
BpA0163	BJ979638	5	31	926	gb|ABG84177.1|	conserved domain protein [Clostridium perfringens ATCC 13124] ref|YP_696015.1| hypothetical protein CPF_1572 [Clostridium perfringens ATCC 13124]	27.66	0.004	45
BpA0166	BJ979641	5	19	895					
BpA0167	BJ979642	5	36	887	ref|XP_983479.1|	PREDICTED: hypothetical protein LOC78809 [Mus musculus] ref|XP_911904.1| PREDICTED: hypothetical protein LOC78809 [Mus musculus] ref|XP_979423.1| PREDICTED: hypothetical protein LOC78809 [Mus musculus]	26.15	4.00E-06	55
BpA0175	BJ979650	6		824	ref|ZP_01361387.1|	Peptidoglycan-binding LysM [Clostridium sp. OhILAs] gb|EAT31050.1| Peptidoglycan-binding LysM [Clostridium sp. OhILAs]	32.95	3.00E-15	86
BpA0176	BJ979651	4	0	492	ref|XP_966488.1|	"PREDICTED: similar to Hypothetical 115 kDa protein in type I retrotransposable element R1DM (ORF 2), partial [Tribolium castaneum]"	32.5	3.00E-04	47
BpA0182	BJ979657	7		706	ref|XP_685135.1|	"PREDICTED: similar to RAS, guanyl releasing protein 2 [Danio rerio]"	32.69	0.2	39
BpA0185	BJ979660	5	0	765	ref|XP_879917.1|	PREDICTED: similar to cyclin M2 isoform 2 isoform 9 [Bos taurus]	28.91	1.00E-14	83
BpA0186	BJ979661	7	29	920	gb|EAR89832.1|	hypothetical protein TTHERM_00633390 [Tetrahymena thermophila SB210]	25.56	1.2	37
BpA0187	BJ979662	5	42	958	emb|CAD52451.1|	"helicase, putative [Plasmodium falciparum 3D7] ref|NP_705215.1| helicase, putative [Plasmodium falciparum 3D7]"	25.6	0.27	39
BpA0193	BJ979668	6	22	883	ref|XP_674735.1|	"antigen 332 [Plasmodium berghei strain ANKA] emb|CAI00040.1| antigen 332, putative [Plasmodium berghei]"	21.43	8.00E-10	67
BpA0196	BJ979671	5		751	ref|XP_795748.1|	PREDICTED: similar to Glutathione S-transferase alpha 4 (Glutathione S-transferase Yk) (GST Yk) (GST 8-8) (GST K) (GST A4-4) [Strongylocentrotus purpuratus]	51.35	2.00E-26	80
BpA0197	BJ979672	5	56	920	gb|AAX70606.1|	"kinesin, putative [Trypanosoma brucei] gb|AAZ13259.1| kinesin, putative [Trypanosoma brucei] ref|XP_824811.1| kinesin [Trypanosoma brucei TREU927]"	22.18	9.00E-10	67
BpA0201	BJ979676	5	0	1177	ref|XP_548400.2|	PREDICTED: hypothetical protein XP_548400 [Canis familiaris]	27.85	6.8	35
BpA0204	BJ979679	6	0	874	ref|XP_480837.1|	ankyrin-like protein [Oryza sativa (japonica cultivar-group)] dbj|BAD03795.1| ankyrin-like protein [Oryza sativa (japonica cultivar-group)]	30.71	8.00E-07	57
BpA0205	BJ979680	7	0	1035	ref|XP_788301.1|	"PREDICTED: similar to mitogen-activated protein kinase kinase kinase 9, partial [Strongylocentrotus purpuratus]"	45.9	1.00E-08	64
BpA0206	BJ979681	6	0	643	ref|XP_001121422.1|	PREDICTED: similar to CG6700-PA [Apis mellifera]	34.38	0.28	38
BpA0211	BJ979686	7	0	582	ref|XP_990345.1|	PREDICTED: similar to vacuolar H+ ATPase G1 [Mus musculus]	34.51	2.00E-11	72
BpA0214	BJ979688	7	0	1291	ref|XP_800461.1|	"PREDICTED: hypothetical protein XP_795368, partial [Strongylocentrotus purpuratus]"	28.85	7.00E-12	75
BpA0220	BJ979694	7		900	gb|AAF59114.3|	CG33087-PC [Drosophila melanogaster] ref|NP_788284.1| CG33087-PC [Drosophila melanogaster]	29.46	0.082	41
BpA0221	BJ979695	7	0	1562	gb|EAL32920.1|	GA21841-PA [Drosophila pseudoobscura]	28.95	0.31	40
BpA0222	BJ979696	7	0	468	ref|XP_416493.1|	PREDICTED: similar to PLCPI=cysteine proteinase inhibitor [Gallus gallus]	39.8	3.00E-12	74
BpA0228	BJ979702	9		348	gb|AAH41185.1|	Lmnb1-prov protein [Xenopus laevis]	57.69	4.1	33
BpA0234	BJ979708	9	0	670	ref|XP_666067.1|	hypothetical protein Chro.30167 [Cryptosporidium hominis TU502] gb|EAL35838.1| hypothetical protein Chro.30167 [Cryptosporidium hominis]	24.78	1.5	36
BpA0236	BJ979710	9	0	1384	gb|EAR89462.1|	WW domain containing protein [Tetrahymena thermophila SB210]	25.88	6.00E-06	55
BpA0238	BJ979712	9	0	467	dbj|BAC97946.1|	mKIAA0421 protein [Mus musculus]	59.15	5.00E-16	86
BpA0241	BJ979715	9	0	809	gb|AAF49279.1|	"CG7354-PA [Drosophila melanogaster] gb|AAL48906.1| RE31184p [Drosophila melanogaster] ref|NP_524134.1| mitochondrial ribosomal protein S26 CG7354-PA [Drosophila melanogaster] sp|Q9VVN2|RT26_DROME Probable 28S ribosomal protein S26, mitochondrial precursor (MRP-S26)"	27.55	4.00E-10	68
BpA0243	BJ979717	9	0	702	ref|XP_393285.1|	PREDICTED: similar to cAMP-dependent protein kinase catalytic subunit (PKA C) isoform 1 [Apis mellifera] emb|CAC00652.1| putative cAMP-dependent protein kinase catalytic subunit [Apis mellifera carnica]	52.22	2.00E-16	89
BpA0245	BJ979718	10	44	968	ref|XP_635612.1|	hypothetical protein DDBDRAFT_0188916 [Dictyostelium discoideum AX4] gb|EAL62112.1| hypothetical protein DDBDRAFT_0188916 [Dictyostelium discoideum AX4]	21.93	1.00E-06	57
BpA0247	BJ979720	10	0	380	gb|AAQ14273.1|	cytochrome c oxidase subunit VIc precursor [Cyprinus carpio]	46.38	5.00E-11	69
BpA0248	BJ979721	11	0	669	gb|AAI09970.1|	Similar to Glioma tumor suppressor candidate region gene 2 protein (p60) [Bos taurus] ref|NP_001033596.1| hypothetical protein LOC506401 [Bos taurus]	42.86	2.00E-05	52
BpA0251	BJ979724	10		481	ref|ZP_00504198.1|	SEC-C motif [Clostridium thermocellum ATCC 27405] gb|EAM46752.1| SEC-C motif [Clostridium thermocellum ATCC 27405]	29.11	1.5	32
BpA0255	BJ979728	12	22	803					
BpA0256	BJ979729	13	47	926	ref|XP_393571.3|	PREDICTED: similar to Magi CG30388-PA [Apis mellifera]	41.03	3.00E-15	86
BpA0270	BJ979742	15	0	1062	gb|EAT42941.1|	hypothetical protein AaeL_AAEL005584 [Aedes aegypti]	38.18	0.18	40
BpA0274	BJ979744	16	0	381	emb|CAI76449.1|	"chromosome segregation protein (SMC homologue), putative [Theileria annulata] ref|XP_953074.1| chromosome segregation protein [Theileria annulata strain Ankara]"	29.11	5.3	33
BpA0279	BJ979748	17	0	698	ref|NP_899932.1|	"probable ABC transporter, periplasmic sugar-binding protein [Chromobacterium violaceum ATCC 12472] gb|AAQ57941.1| probable ABC transporter, periplasmic sugar-binding protein [Chromobacterium violaceum ATCC 12472]"	30.77	0.76	37
BpA0281	BJ979750	19	0	373	gb|AAZ99727.1|	dickkopf-like protein Dlp-1 precursor [Hydra magnipapillata]	36.84	0.075	39
BpA0282	BJ979751	19	0	748	emb|CAK04242.1|	novel protein [Danio rerio]	47.06	7.00E-06	22
BpA0284	BJ979753	30	0	805	ref|XP_641158.1|	hypothetical protein DDBDRAFT_0205182 [Dictyostelium discoideum AX4] gb|EAL67182.1| hypothetical protein DDBDRAFT_0205182 [Dictyostelium discoideum AX4]	35.14	4.9	35
BpA0287	BJ979756	20	0	657	gb|AAC53452.1|	sex determining protein [Mus spretus]	27.34	6.00E-04	47
BpA0288	BJ979757	22	38	780	ref|XP_386817.1|	hypothetical protein FG06641.1 [Gibberella zeae PH-1] gb|EAA77577.1| hypothetical protein FG06641.1 [Gibberella zeae PH-1]	28.13	0.084	40
BpA0290	BJ979759	25	0	623	gb|AAP43997.1|	high-molecular-weight glutenin y-type subunit [Lophopyrum elongatum]	31.98	1.00E-06	56
BpA0292	BJ979761	28	0	597					
BpA0295	BJ979764	34	0	1435	ref|ZP_00373323.1|	transposase [Wolbachia endosymbiont of Drosophila ananassae] gb|EAL59155.1| transposase [Wolbachia endosymbiont of Drosophila ananassae]	48.28	1.1	38
BpA0299	BJ979768	53	0	1737	ref|NP_001036067.1|	chitinase 10 [Tribolium castaneum] gb|ABG47448.1| chitinase 10 [Tribolium castaneum]	29.87	0.008	45
BpA0300	BJ979769	139	0	1124	gi|14029818|gb|AF364510.1|AF364510	"Brachionus plicatilis 16S ribosomal RNA gene, partial sequence; mitochondrial gene for mitochondrial product"	95.1	0	708
BpA0301	BJ979770	4		856					
BpA0303	BJ979772	2		760	ref|XP_797917.1|	PREDICTED: similar to DEAD (Asp-Glu-Ala-Asp) box polypeptide 10 [Strongylocentrotus purpuratus]	24.76	2.00E-09	66
BpA0307	BJ979776	3	0	789	ref|NP_001001749.1|	lysosomal-associated membrane protein 2 [Gallus gallus] sp|Q90617|LAMP2_CHICK Lysosome-associated membrane glycoprotein 2 precursor (LAMP-2) gb|AAA99540.1| lysosome-associated membrane glycoprotein LAMP-2b	29.63	6.00E-05	51
BpA0308	BJ979777	3		825	gb|AAH19795.1|	UBX domain containing 2 [Mus musculus] sp|Q8VCH8|UBXD2_MOUSE UBX domain-containing protein 2	23.53	5.00E-05	36
BpA0309	BJ979778	2		819	emb|CAD52531.1|	hypothetical protein [Plasmodium falciparum 3D7] ref|NP_705294.1| hypothetical protein [Plasmodium falciparum 3D7]	33.33	0.12	40
BpA0311	BJ979780	3		845	ref|ZP_00322722.1|	COG3560: Predicted oxidoreductase related to nitroreductase [Pediococcus pentosaceus ATCC 25745]	22.73	0.097	40
BpA0323	BJ979792	3		803	ref|ZP_00817827.1|	hypothetical protein MaquDRAFT_1626 [Marinobacter aquaeolei VT8] gb|EAO98881.1| hypothetical protein MaquDRAFT_1626 [Marinobacter aquaeolei VT8]	20.43	0.12	40
BpA0324	BJ979793	3		838	gb|EAR85583.1|	hypothetical protein TTHERM_00419910 [Tetrahymena thermophila SB210]	23.67	5.00E-06	55
BpA0326	BJ979795	2		847	ref|XP_625731.1|	hypothetical protein cgd4_1340 [Cryptosporidium parvum Iowa II] gb|EAK87714.1| bromo domain containing protein [Cryptosporidium parvum]	31.46	2.4	36
BpA0328	BJ979797	2		868	dbj|BAD08409.1|	circumsporozoite protein [Plasmodium falciparum]	28.44	3.00E-06	55
BpA0329	BJ979798	2		829	ref|XP_001056824.1|	PREDICTED: similar to serologically defined colon cancer antigen 13 isoform 2 [Rattus norvegicus]	44.44	5.1	35
BpA0330	BJ979799	2		848	ref|XP_789318.1|	"PREDICTED: similar to Sulfatase modifying factor 2 precursor (C-alpha-formyglycine-generating enzyme 2), partial [Strongylocentrotus purpuratus]"	28.27	9.00E-14	80
BpA0331	BJ979800	2		858	ref|XP_683776.1|	"PREDICTED: similar to CG3304-PA, isoform A [Danio rerio]"	32.32	6.00E-09	64
BpA0332	BJ979801	2		508	emb|CAA34215.1|	G(M2) activator protein [Homo sapiens]	29.37	2.00E-09	65
BpA0334	BJ979803	2		870	gb|ABI31204.1|	"CG13624-PF, isoform F [Drosophila melanogaster] gb|ABI31203.1| CG13624-PE, isoform E [Drosophila melanogaster]"	37.82	6.00E-13	78
BpA0337	BJ979806	2		867	emb|CAD50941.1|	hypothetical protein [Plasmodium falciparum 3D7] ref|NP_704125.1| hypothetical protein [Plasmodium falciparum 3D7]	42.22	1.9	36
BpA0340	BJ979809	4		881	dbj|BAB85498.1|	18 wheeler [Bombyx mori]	31.71	6.00E-05	51
BpA0344	BJ979813	2		363	sp|P46088|GST_OMMSL	Glutathione S-transferase (GST class-sigma) gb|AAA92066.1| glutathione transferase	43.48	1.00E-05	51
BpA0349	BJ979818	2		665	gb|AAF51521.1|	CG11604-PA [Drosophila melanogaster] gb|AAL39452.1| LD01582p [Drosophila melanogaster] ref|NP_608511.1| CG11604-PA [Drosophila melanogaster]	27.37	0.52	37
BpA0352	BJ979821	2		832	ref|ZP_00514869.1|	Double-stranded RNA binding [Crocosphaera watsonii WH 8501] gb|EAM52707.1| Double-stranded RNA binding [Crocosphaera watsonii WH 8501]	39.06	0.011	44
BpA0355	BJ979824	1		643	ref|XP_789472.1|	"PREDICTED: similar to telomerase-associated protein 1, partial [Strongylocentrotus purpuratus]"	32.84	5.00E-14	80
BpA0357	BJ979826	1		758					
BpA0360	BJ979829	1		777	emb|CAD52218.1|	hypothetical protein [Plasmodium falciparum 3D7] ref|NP_704983.1| hypothetical protein [Plasmodium falciparum 3D7]	23.28	0.083	40
BpA0365	BJ979834	1		853	ref|NP_001024548.1|	abnormal DAuer Formation family member (daf-12) [Caenorhabditis elegans] gb|AAD34463.1| DAF-12 A2 [Caenorhabditis elegans] emb|CAC42283.1| Hypothetical protein F11A1.3b [Caenorhabditis elegans]	45.56	2.00E-16	89
BpA0366	BJ979835	1		826	dbj|BAB67392.1|	616aa long hypothetical protein [Sulfolobus tokodaii str. 7] ref|NP_378283.1| hypothetical protein ST2282 [Sulfolobus tokodaii str. 7]	29.73	0.21	39
BpA0369	BJ979838	1		788	ref|XP_641065.1|	hypothetical protein DDBDRAFT_0206059 [Dictyostelium discoideum AX4] gb|EAL67096.1| hypothetical protein DDBDRAFT_0206059 [Dictyostelium discoideum AX4]	31.01	8.00E-06	54
BpA0371	BJ979840	1		510	ref|XP_786319.1|	PREDICTED: similar to 5-hydroxytryptamine 1B receptor (5-HT-1B) (Serotonin receptor 1B) (5-HT1B) [Strongylocentrotus purpuratus]	32.2	3	34
BpA0373	BJ979842	1		828	emb|CAB10089.1|	SPBC31F10.13c [Schizosaccharomyces pombe] ref|NP_596575.1| hypothetical protein SPBC31F10.13c [Schizosaccharomyces pombe 972h-] sp|P87314|HIRL_SCHPO Histone transcription regulator 1 homolog	20.62	1.00E-05	54
BpA0375	BJ979844	1		728	gb|AAW24813.1|	unknown [Schistosoma japonicum]	65.22	4.1	35
BpA0378	BJ979847	1		847	gb|EAL27417.1|	GA19372-PA [Drosophila pseudoobscura]	66.67	0.048	21
BpA0380	BJ979849	1		804					
BpA0383	BJ979852	1		280	ref|ZP_00591877.1|	"Metal-dependent phosphohydrolase, HD subdomain [Prosthecochloris aestuarii DSM 271] gb|EAN22906.1| Metal-dependent phosphohydrolase, HD subdomain [Prosthecochloris aestuarii DSM 271]"	34.78	0.62	36
BpA0384	BJ979853	1		655					
BpA0387	BJ979856	1		838	ref|XP_635612.1|	hypothetical protein DDBDRAFT_0188916 [Dictyostelium discoideum AX4] gb|EAL62112.1| hypothetical protein DDBDRAFT_0188916 [Dictyostelium discoideum AX4]	24.05	5.00E-16	88
BpA0388	BJ979857	1		437	ref|NP_701312.1|	hypothetical protein PF11_0456 [Plasmodium falciparum 3D7] gb|AAN36036.1| hypothetical protein PF11_0456 [Plasmodium falciparum 3D7]	63.16	0.36	37
BpA0389	BJ979858	1		809	gb|EAR81488.1|	Transposase family protein [Tetrahymena thermophila SB210]	47.83	1	37
BpA0390	BJ979859	1		777	emb|CAG02702.1|	unnamed protein product [Tetraodon nigroviridis]	25	2.00E-08	63
BpA0392	BJ979861	1		838					
BpA0395	BJ979864	1		842	emb|CAE64688.1|	Hypothetical protein CBG09470 [Caenorhabditis briggsae]	45.24	0.003	45
BpA0397	BJ979866	1		755	gb|EAS30042.1|	folylpolyglutamate synthase [Coccidioides immitis RS]	25.68	0.52	38
BpA0400	BJ979869	1		819	emb|CAD65104.1|	integral membrane protein [Lactobacillus plantarum WCFS1] ref|NP_786249.1| integral membrane protein [Lactobacillus plantarum WCFS1]	25.32	0.004	45
BpA0402	BJ979871	1		808	ref|XP_638082.1|	hypothetical protein DDBDRAFT_0186524 [Dictyostelium discoideum AX4] gb|EAL64578.1| hypothetical protein DDBDRAFT_0186524 [Dictyostelium discoideum AX4]	35.19	3.8	35
BpA0403	BJ979872	1		795	ref|XP_725967.1|	hypothetical protein PY05498 [Plasmodium yoelii yoelii str. 17XNL] gb|EAA17532.1| hypothetical protein [Plasmodium yoelii yoelii]	25.45	0.19	39
BpA0410	BJ979879	1		841	gb|AAC28871.1|	merozoite surface protein-1 [Plasmodium berghei]	27.13	0.043	42
BpA0412	BJ979881	1		717	gb|AAY66912.1|	putative heat shock-related protein [Ixodes scapularis]	32.22	3.00E-06	55
BpA0413	BJ979882	1		774	ref|YP_323325.1|	WD-40 repeat [Anabaena variabilis ATCC 29413] gb|ABA22430.1| WD-40 repeat [Anabaena variabilis ATCC 29413]	33.58	3.00E-16	89
BpA0415	BJ979884	1		833	ref|XP_791587.1|	PREDICTED: similar to Intersectin 1 (EH and SH3 domains protein 1) [Strongylocentrotus purpuratus]	37.1	2.00E-14	83
BpA0421	BJ979890	1		673	gb|AAH77082.1|	LOC553233 protein [Danio rerio]	34.29	2.00E-12	75
BpA0424	BJ979893	1		841	ref|XP_477098.1|	hypothetical protein [Oryza sativa (japonica cultivar-group)] dbj|BAD30180.1| hypothetical protein [Oryza sativa (japonica cultivar-group)] dbj|BAC57287.1| hypothetical protein [Oryza sativa (japonica cultivar-group)]	66.67	0.24	28
BpA0427	BJ979896	1		494					
BpA0428	BJ979897	1		853	emb|CAC40991.1|	Oikosin1 protein [Oikopleura dioica]	39.56	2.00E-08	63
BpA0430	BJ979899	1		517	gi|37785584|gb|AY210471.1|	"Sinantherina socialis 28S ribosomal RNA gene, partial sequence"	98.6	1.00E-108	400
BpA0433	BJ979902	1		812	gb|EAR98506.1|	hypothetical protein TTHERM_00460550 [Tetrahymena thermophila SB210]	25.29	8.5	34
BpA0435	BJ979904	1		742	gi|72153738|gb|DQ089740.1|	"Brachionus urceolaris 28S ribosomal RNA gene, partial sequence"	94.62	0.00E+00	1120
BpA0439	BJ979908	1		557	gb|AAH59674.1|	Ndufab1 protein [Danio rerio]	49.46	8.00E-16	86
BpA0443	BJ979912	1		594	emb|CAI75392.1|	hypothetical protein [Theileria annulata] ref|XP_954868.1| hypothetical protein TA05475 [Theileria annulata strain Ankara]	31.51	0.18	39
BpA0444	BJ979913	1		825	emb|CAE64509.1|	Hypothetical protein CBG09244 [Caenorhabditis briggsae]	25	0.001	47
BpA0448	BJ979917	1		806	gb|AAD14015.2|	pol polyprotein [Drosophila melanogaster]	27.11	3.00E-07	59
BpA0449	BJ979918	1		764	ref|XP_973948.1|	PREDICTED: similar to transmembrane channel-like gene family 5 (predicted) [Tribolium castaneum]	21.16	3.00E-08	62
BpA0451	BJ979920	1		704	emb|CAG05333.1|	unnamed protein product [Tetraodon nigroviridis]	62.07	3.00E-12	75
BpA0455	BJ979924	1		835	ref|XP_715896.1|	hypothetical protein CaO19_8041 [Candida albicans SC5314] ref|XP_715846.1| hypothetical protein CaO19_411 [Candida albicans SC5314] gb|EAK96885.1| hypothetical protein CaO19.8041 [Candida albicans SC5314] gb|EAK96834.1| hypothetical protein CaO19.411 [Candida albicans SC5314]	26.5	0.072	41
BpA0458	BJ979927	1		808					
BpA0460	BJ979929	1		518					
BpA0462	BJ979931	1		473	ref|ZP_00319730.1|	COG0497: ATPase involved in DNA repair [Oenococcus oeni PSU-1]	30	0.37	37
BpA0463	BJ979932	1		694	gb|AAZ44423.1|	hypothetical protein MHJ_0334 [Mycoplasma hyopneumoniae J] ref|YP_279134.1| hypothetical protein MHJ_0334 [Mycoplasma hyopneumoniae J]	26.32	0.97	37
BpA0464	BJ979933	1		812	gi|59891916|gb|AY765368.1|	"Crassostrea gigas clone 3B 5S ribosomal RNA and U2 small nuclear RNA genes, complete sequence"	93.94	4.00E-15	92
BpA0465	BJ979934	1		811	ref|XP_994916.1|	PREDICTED: hypothetical protein LOC71831 isoform 4 [Mus musculus] ref|XP_994877.1| PREDICTED: hypothetical protein LOC71831 isoform 3 [Mus musculus]	26.57	2.00E-10	69
BpA0466	BJ979935	1		785	gb|AAI08831.1|	Unknown (protein for MGC:132237) [Xenopus laevis]	18.97	3.00E-04	49
BpA0467	BJ979936	1		765	gb|AAH45472.1|	"PC2 (positive cofactor 2, multiprotein complex) glutamine/Q-rich-associated protein [Danio rerio] ref|NP_998238.1| positive cofactor 2 glutamine/Q-rich-associated protein [Danio rerio]"	33.94	9.00E-09	64
BpA0469	BJ979938	1		576	ref|XP_786661.1|	PREDICTED: similar to HLA-B associated transcript 5 [Strongylocentrotus purpuratus]	38.02	1.00E-13	79
BpA0471	BJ979940	1		775	gb|AAO25688.1|	ankyrin repeat protein E2_17 [synthetic construct]	38.96	5.00E-08	61
BpA0473	BJ979942	1		760	ref|YP_498530.1|	"peptidase M19, renal dipeptidase [Novosphingobium aromaticivorans DSM 12444] gb|ABD27696.1| peptidase M19, renal dipeptidase [Novosphingobium aromaticivorans DSM 12444]"	38.16	2	36
BpA0474	BJ979943	1		762	gb|EAT42036.1|	hypothetical protein AaeL_AAEL006395 [Aedes aegypti]	43.64	3.4	35
BpA0478	BJ979947	1		655	ref|XP_686282.1|	PREDICTED: hypothetical protein LOC553466 [Danio rerio] emb|CAI21276.1| novel protein [Danio rerio]	32.67	1.00E-12	76
BpA0483	BJ979952	1		816	emb|CAE70673.1|	Hypothetical protein CBG17384 [Caenorhabditis briggsae]	26.36	1.00E-15	87
BpA0484	BJ979953	1		768	dbj|BAC35302.1|	unnamed protein product [Mus musculus]	36.11	7.00E-06	54
BpA0486	BJ979955	2	51	822					
BpA0487	BJ979956	1		815	ref|XP_783791.1|	PREDICTED: similar to ankyrin repeat domain 45 [Strongylocentrotus purpuratus]	23.81	5.00E-08	61
BpA0488	BJ979957	1		781					
BpA0491	BJ979960	1		643	ref|NP_012750.1|	Putative protein of unknown function; predicted protein kinase; implicated in proteasome function; epitope-tagged protein localizes to the cytoplasm; Ykl171wp [Saccharomyces cerevisiae] emb|CAA81516.1| unknown [Saccharomyces cerevisiae] emb|CAA82013.1| unnamed protein product [Saccharomyces cerevisiae] sp|P36003|KKR1_YEAST Probable serine/threonine-protein kinase YKL171W prf||2118403H ORF	42.55	5.4	34
BpA0492	BJ979961	1		787	ref|XP_001067041.1|	PREDICTED: hypothetical protein [Rattus norvegicus]	24.02	1.00E-07	60
BpA0494	BJ979963	1		526	ref|XP_809136.1|	"protamine P1 [Trypanosoma cruzi strain CL Brener] gb|EAN87285.1| protamine P1, putative [Trypanosoma cruzi]"	85.71	0.17	20
BpA0496	BJ979965	1		867	gb|AAH46732.1|	Unknown (protein for MGC:53791) [Xenopus laevis]	24.71	7.00E-06	54
BpA0501	BJ979970	1		399	gb|AAW26284.1|	SJCHGC03002 protein [Schistosoma japonicum]	92.86	7.00E-08	59
BpA0502	BJ979971	1		238					
BpA0506	BJ979975	1		334	dbj|BAC55524.2|	connectin/titin N2A-PEVK [Mus musculus]	32.31	2.4	34
BpA0509	BJ979978	2		630	ref|XP_786155.1|	PREDICTED: hypothetical protein XP_781062 [Strongylocentrotus purpuratus]	41.27	5.00E-16	87
BpA0512	BJ979981	1		837	ref|XP_392741.3|	PREDICTED: similar to Guanine nucleotide exchange factor DBS (DBLs big sister) (MCF2 transforming sequence-like protein) [Apis mellifera]	44.26	1.00E-06	57
BpA0514	BJ979983	1		815	gb|AAH77436.1|	Slc28a2-prov protein [Xenopus laevis]	31.93	7.00E-12	74
BpA0522	BJ979991	1		677	ref|ZP_00538101.1|	membrane-flanked domain [Exiguobacterium sibiricum 255-15] gb|EAM88924.1| membrane-flanked domain [Exiguobacterium sibiricum 255-15]	37.21	4.6	34
BpA0525	BJ979994	1		693	ref|XP_679191.1|	hypothetical protein [Plasmodium berghei strain ANKA] emb|CAH98526.1| conserved hypothetical protein [Plasmodium berghei]	24.41	0.052	41
BpA0526	BJ979995	1		688	ref|XP_783551.1|	PREDICTED: similar to notch1 preproprotein [Strongylocentrotus purpuratus]	28.21	0.15	39
BpA0601	BJ999205	11	20	685	gb|EAT41303.1|	conserved hypothetical protein [Aedes aegypti]	35.16	4.00E-16	88
BpA0604	BJ999208	45	0	1714	gb|AAH37127.1|	Atp5b protein [Mus musculus]	73.08	0.041	43
BpA0605	BJ999209	2	0	862	gb|AAC72308.1|	cyst germination specific acidic repeat protein precursor [Phytophthora infestans]	22.82	2.00E-06	56
BpA0607	BJ999211	2		808	dbj|BAD15059.1|	chitinase1 [Paralichthys olivaceus]	27.5	5.00E-10	68
BpA0608	BJ999212	2	59	691	gb|EAR90446.1|	hypothetical protein TTHERM_00112960 [Tetrahymena thermophila SB210]	32.63	1.6	36
BpA0611	BJ999215	3	0	905	gb|AAC53441.1|	sex determining protein [Mus musculus musculus]	33.33	9.00E-14	80
BpA0612	BJ999216	4	0	1410	ref|NP_701577.1|	hypothetical protein PFL1075w [Plasmodium falciparum 3D7] gb|AAN36301.1| hypothetical protein PFL1075w [Plasmodium falciparum 3D7]	22.77	0.002	47
BpA0613	BJ999217	4		787	ref|XP_793306.1|	PREDICTED: similar to Transcription factor-like protein 4 (Max-like bHLHZip protein) (BigMax protein) (Mlx) [Strongylocentrotus purpuratus]	52.94	0.085	40
BpA0616	BJ999220	4		820	ref|XP_727853.1|	hypothetical protein PY07066 [Plasmodium yoelii yoelii str. 17XNL] gb|EAA19418.1| homeobox-containing protein [Plasmodium yoelii yoelii]	28.21	2.3	36
BpA0624	BJ999228	1	9	648	ref|XP_682866.1|	PREDICTED: similar to Sacsin [Danio rerio]	36.03	7.00E-11	70
BpA0625	BJ999229	1		637	emb|CAJ03436.1|	"hypothetical protein, conserved [Leishmania major]"	31.34	0.16	39
BpA0626	BJ999230	1		747	ref|XP_657474.1|	hypothetical protein 1.t00089 [Entamoeba histolytica HM-1:IMSS] gb|EAL52085.1| hypothetical protein 1.t00089 [Entamoeba histolytica HM-1:IMSS]	38.3	0.3	39
BpA0629	BJ999233	1	59	742	emb|CAH71519.1|	RP11-507D14.3 [Homo sapiens] emb|CAI14921.1| RP11-507D14.3 [Homo sapiens]	43.75	3.00E-13	78
BpA0630	BJ999234	1		722	gb|EAL32982.1|	GA16333-PA [Drosophila pseudoobscura]	31.96	0.007	44
BpA0637	BJ999241	1	5	655	ref|XP_974344.1|	PREDICTED: similar to fibrillin 2 precursor [Tribolium castaneum]	30.77	0.39	38
BpA0639	BJ999243	1		783	gb|AAQ82687.1|	Epa5p [Candida glabrata]	19.5	0.55	38
BpA0641	BJ999245	1		767	emb|CAG25094.1|	unnamed protein product [Plasmodium falciparum 3D7] ref|XP_966264.1| hypothetical protein PFF1365c [Plasmodium falciparum 3D7]	31.71	0.3	34
BpA0643	BJ999247	1		735	ref|XP_001122449.1|	PREDICTED: similar to anaphase promoting complex subunit 1 [Apis mellifera]	28.47	3.00E-09	65
BpA0644	BJ999248	1	1	639	emb|CAA16864.1|	"SPBC16A3.13 [Schizosaccharomyces pombe] ref|NP_596776.1| hypothetical protein SPBC16A3.13 [Schizosaccharomyces pombe 972h-] sp|O42918|AMY2_SCHPO Probable alpha-amylase meu7 precursor (1,4-alpha-D-glucan glucanohydrolase) (Meiotic expression up-regulated protein 7)"	87.5	1.5	21
